# Supplementary material for: (E)-1-(2-Fur­yl)-3-(3,4,5-trimeth­oxy­phen­yl)prop-2-en-1-one
Source: Acta Crystallogr Sect E Struct Rep Online. 2010 Nov 6;66(Pt 12):o3070–1. doi: 10.1107/S160053681004451X (PMC3011481; doi:10.1107/S160053681004451X)
Supplement: Supplementary file 2 [file e-66-o3070-Isup2.hkl]

# 
# h,k,l, Fc-squared, Fo-squared, sigma(Fo-squared) and status flag 
# 
data_I
_shelx_title ' tc250m in Pna2(1) (100K)' 
_shelx_refln_list_code          4 
_shelx_F_calc_maximum      112.62 
_exptl_crystal_F_000       608.00 
_reflns_d_resolution_high  0.7108 
 
loop_ 
 _symmetry_equiv_pos_as_xyz 
 'x, y, z' 
 '-x, -y, z+1/2' 
 'x+1/2, -y+1/2, z' 
 '-x+1/2, y+1/2, z+1/2' 
 
_cell_length_a    24.2677 
_cell_length_b     3.9916 
_cell_length_c    14.0816 
_cell_angle_alpha  90.000 
_cell_angle_beta   90.000 
_cell_angle_gamma  90.000 
 
_shelx_F_squared_multiplier     1.000 
 
loop_ 
 _refln_index_h 
 _refln_index_k 
 _refln_index_l 
 _refln_F_squared_calc 
 _refln_F_squared_meas 
 _refln_F_squared_sigma 
 _refln_observed_status 
   4   0   0      755.40      931.88     11.73 o 
   6   0   0     3319.90     2905.00     21.23 o 
   8   0   0      782.62      780.05      8.36 o 
  10   0   0      947.11      868.38     10.30 o 
  12   0   0     1015.82      925.16     10.47 o 
  14   0   0       79.88       82.41      3.37 o 
  16   0   0      770.66      760.87      9.05 o 
  18   0   0      309.85      278.78      7.18 o 
  20   0   0        0.75       -2.47      2.61 o 
  22   0   0      611.66      617.03     11.51 o 
  24   0   0     1882.34     1818.24     31.57 o 
  26   0   0       10.91       20.96      7.30 o 
  28   0   0      197.91      192.13     11.26 o 
  30   0   0      160.76      147.95     10.95 o 
  32   0   0       55.21       62.61     10.49 o 
  34   0   0       23.06       28.40     13.41 o 
   1   1   0      320.87      340.99      3.10 o 
   2   1   0    11653.13    11945.40     50.20 o 
   3   1   0    12265.29    12875.46     53.71 o 
   4   1   0      678.50      655.50      4.31 o 
   5   1   0     2573.33     2574.01     16.80 o 
   6   1   0     3086.70     3238.97     15.65 o 
   7   1   0     5425.11     5442.87     27.29 o 
   8   1   0      450.59      425.37      4.74 o 
   9   1   0      299.55      323.44      3.81 o 
  10   1   0        0.94        0.82      1.15 o 
  11   1   0       75.69       94.14      2.60 o 
  12   1   0      148.50      157.52      3.26 o 
  13   1   0        2.10        2.17      1.70 o 
  14   1   0      596.87      543.91      5.88 o 
  15   1   0       37.52       32.55      2.40 o 
  16   1   0        0.33        1.62      1.88 o 
  17   1   0        0.01        1.33      2.27 o 
  18   1   0      169.12      175.36      4.84 o 
  19   1   0       34.88       38.01      3.57 o 
  20   1   0      321.97      306.78      6.23 o 
  21   1   0      139.20      151.35      5.77 o 
  22   1   0      838.52      787.22     12.49 o 
  23   1   0      932.48      910.01     14.51 o 
  24   1   0     1077.64     1020.68     14.90 o 
  25   1   0      195.94      205.98      9.04 o 
  26   1   0      117.43      132.90      5.82 o 
  27   1   0      410.48      397.64     10.29 o 
  28   1   0      100.20      114.99      7.25 o 
  29   1   0       13.22       16.35      5.12 o 
  30   1   0       71.76       73.86      7.04 o 
  31   1   0       29.26       30.50      5.99 o 
  32   1   0       29.89       22.80      5.56 o 
  33   1   0        0.31       11.45      9.59 o 
   0   2   0      109.70      113.21      3.48 o 
   1   2   0        3.45       13.18      1.25 o 
   2   2   0       76.39       89.23      2.26 o 
   3   2   0      421.59      428.11      4.33 o 
   4   2   0        0.13       -0.66      1.05 o 
   5   2   0      694.95      765.67      6.15 o 
   6   2   0     1016.10     1071.51      7.19 o 
   7   2   0      612.12      612.73      5.30 o 
   8   2   0      338.36      376.67      4.50 o 
   9   2   0     2655.99     2627.49     14.78 o 
  10   2   0      121.96      121.01      3.11 o 
  11   2   0     1183.41     1213.40      9.15 o 
  12   2   0       60.14       59.86      2.93 o 
  13   2   0      348.54      368.56      6.21 o 
  14   2   0       74.49       70.79      4.11 o 
  15   2   0       21.70       19.99      2.62 o 
  16   2   0      106.87      102.29      4.05 o 
  17   2   0       63.42       66.17      3.62 o 
  18   2   0      121.93      112.10      4.24 o 
  19   2   0      240.35      212.82      6.77 o 
  20   2   0       82.54       87.08      4.79 o 
  21   2   0       32.21       36.06      3.90 o 
  22   2   0       20.08       25.35      3.76 o 
  23   2   0       16.82       11.24      3.54 o 
  24   2   0       11.15       19.27      3.92 o 
  25   2   0      304.94      304.03     10.01 o 
  26   2   0      313.77      294.98      7.96 o 
  27   2   0      233.84      239.66      9.91 o 
  28   2   0      401.43      417.10     10.99 o 
  29   2   0       27.01       37.70      6.06 o 
  30   2   0      203.01      191.52     10.21 o 
  31   2   0       44.58       57.53     12.00 o 
   1   3   0      339.69      336.72      4.49 o 
   2   3   0      266.43      293.32      4.42 o 
   3   3   0       96.65      106.99      3.12 o 
   4   3   0      189.82      188.50      3.82 o 
   5   3   0       17.41       19.60      1.94 o 
   6   3   0       40.66       36.48      2.33 o 
   7   3   0       20.02       17.78      1.93 o 
   8   3   0       69.06       76.66      2.86 o 
   9   3   0       30.22       29.06      2.25 o 
  10   3   0      161.27      181.34      4.36 o 
  11   3   0      139.89      127.76      3.73 o 
  12   3   0        3.14        1.98      1.96 o 
  13   3   0      454.16      466.24      6.33 o 
  14   3   0      356.04      344.50      6.87 o 
  15   3   0      139.88      145.44      5.15 o 
  16   3   0       72.34       75.65      5.36 o 
  17   3   0        1.59        1.85      3.37 o 
  18   3   0       18.15       19.62      4.56 o 
  19   3   0        3.71       -1.42      6.99 o 
  20   3   0       41.24       36.11      5.33 o 
  21   3   0        1.41        0.66      4.25 o 
  22   3   0       57.82       54.63      6.19 o 
  23   3   0       17.43       14.38      5.08 o 
  24   3   0        6.00       12.76      5.36 o 
  25   3   0       66.25       82.06      7.63 o 
  26   3   0       56.74       68.91      7.55 o 
  27   3   0      102.94      134.53     11.54 o 
  28   3   0       48.56       35.70      7.76 o 
   0   4   0      358.46      370.90      9.76 o 
   1   4   0      145.32      157.90      5.01 o 
   2   4   0       41.72       33.67      3.36 o 
   3   4   0      110.72      105.52      4.44 o 
   4   4   0        0.28        0.29      2.38 o 
   5   4   0       13.75       12.04      3.35 o 
   6   4   0       38.13       36.88      4.30 o 
   7   4   0        5.75        2.80      3.34 o 
   8   4   0        0.95        3.38      3.34 o 
   9   4   0        7.24        8.37      3.46 o 
  10   4   0      107.45      109.41      9.42 o 
  11   4   0       77.60       83.08      7.57 o 
  12   4   0        0.68        1.73      3.93 o 
  13   4   0       20.76       16.81      4.55 o 
  14   4   0        0.39        5.34      5.27 o 
  15   4   0      143.29      153.53      9.74 o 
  16   4   0        2.63        4.67      5.68 o 
  17   4   0        0.69        1.82      5.45 o 
  18   4   0        9.16       10.55      5.96 o 
  19   4   0        1.05        3.46      5.72 o 
  20   4   0       20.17       27.33      7.12 o 
  21   4   0      108.16      100.13      9.97 o 
  22   4   0      109.79      113.28     15.61 o 
  23   4   0        8.61       15.27     11.89 o 
   1   5   0       60.04       58.63      6.59 o 
   2   5   0        0.26       -5.68      4.79 o 
   3   5   0       62.52       55.51     12.13 o 
   4   5   0        1.50       -3.11      4.75 o 
   5   5   0        5.86       12.21      5.40 o 
   6   5   0        0.59       -5.59      5.98 o 
   7   5   0       14.17        3.71      6.15 o 
   8   5   0       13.37        4.82      5.98 o 
   9   5   0        0.78       -3.38      5.31 o 
  10   5   0       22.79       27.61      6.52 o 
  11   5   0        5.11        8.50      7.24 o 
  12   5   0       44.90       34.01     17.24 o 
  13   5   0       27.90       21.46     11.56 o 
  14   5   0        4.46        1.61      9.28 o 
  15   5   0       15.58       10.48      6.39 o 
   2   0   1      910.61     1050.11      8.77 o 
   4   0   1    12684.23    12523.47     63.89 o 
   6   0   1     7994.47     8194.00     37.91 o 
   8   0   1      535.13      488.10      4.49 o 
  10   0   1      997.19     1027.86      7.58 o 
  12   0   1      675.69      695.80      5.72 o 
  14   0   1      725.58      762.98      6.45 o 
  16   0   1      701.47      714.31      6.67 o 
  18   0   1      122.78      115.47      3.18 o 
  20   0   1     2583.35     2471.62     22.51 o 
  22   0   1     1156.64     1102.93     12.57 o 
  24   0   1      170.31      168.63      5.82 o 
  26   0   1      228.67      223.68      8.07 o 
  28   0   1       11.64       20.78      4.90 o 
  30   0   1       55.86       59.83      6.24 o 
  32   0   1       96.08       99.66      8.45 o 
  34   0   1      118.38      120.56      9.29 o 
   0   1   1      439.24      448.10      3.86 o 
   1   1   1     1941.19     1807.07      6.78 o 
   2   1   1    10391.46    10572.09     31.59 o 
   3   1   1     7960.99     8288.64     24.28 o 
   4   1   1     6404.32     6374.94     23.06 o 
   5   1   1     5722.86     5646.29     17.04 o 
   6   1   1     1960.64     1949.13      7.93 o 
   7   1   1      955.88      986.86      4.68 o 
   8   1   1      695.27      742.26      4.19 o 
   9   1   1     1922.82     1905.32      8.32 o 
  10   1   1      245.18      255.60      2.61 o 
  11   1   1       87.42       99.52      1.92 o 
  12   1   1       97.39      116.90      2.12 o 
  13   1   1     1062.37     1116.78      6.17 o 
  14   1   1      377.72      382.13      3.61 o 
  15   1   1      845.46      798.67      6.08 o 
  16   1   1      638.15      627.10      5.54 o 
  17   1   1       77.84       96.94      2.91 o 
  18   1   1       30.23       33.23      2.31 o 
  19   1   1      236.99      214.58      3.92 o 
  20   1   1      316.07      301.90      4.54 o 
  21   1   1      359.48      362.92      4.95 o 
  22   1   1      344.52      340.84      6.40 o 
  23   1   1      340.86      344.77      5.34 o 
  24   1   1      114.39      116.78      3.82 o 
  25   1   1      178.50      180.79      4.80 o 
  26   1   1      107.86      110.97      5.35 o 
  27   1   1      164.45      161.70      5.24 o 
  28   1   1      164.79      165.19      5.41 o 
  29   1   1       69.03       80.38      4.69 o 
  30   1   1       54.72       56.71      5.09 o 
  31   1   1      169.98      187.63      6.01 o 
  32   1   1      127.51      133.36      5.84 o 
  33   1   1       32.10       36.61      5.52 o 
   1   2   1      401.12      399.87      2.87 o 
   2   2   1      523.89      530.16      3.81 o 
   3   2   1     1021.03     1047.82      5.42 o 
   4   2   1     1220.09     1265.51      5.88 o 
   5   2   1     1984.91     2167.33      8.67 o 
   6   2   1      826.92      922.63      4.77 o 
   7   2   1     1453.17     1512.67      6.64 o 
   8   2   1      280.17      304.45      2.79 o 
   9   2   1     1092.67     1042.25      5.66 o 
  10   2   1      880.78      909.30      8.34 o 
  11   2   1        8.55        6.75      1.05 o 
  12   2   1      111.45      112.91      2.48 o 
  13   2   1       13.07       12.26      1.51 o 
  14   2   1      449.98      474.48      4.47 o 
  15   2   1      352.61      333.95      4.13 o 
  16   2   1       19.14       21.70      1.98 o 
  17   2   1       26.99       31.74      2.09 o 
  18   2   1      165.77      156.59      3.59 o 
  19   2   1       50.24       44.73      2.56 o 
  20   2   1        8.45       10.66      2.10 o 
  21   2   1      142.99      141.94      3.89 o 
  22   2   1       10.45       13.71      2.46 o 
  23   2   1       19.47       17.83      2.66 o 
  24   2   1       25.77       31.59      2.93 o 
  25   2   1       39.34       37.97      3.15 o 
  26   2   1      214.89      221.96      5.05 o 
  27   2   1      143.22      152.15      5.36 o 
  28   2   1        8.54       13.63      3.54 o 
  29   2   1      626.96      630.24      9.43 o 
  30   2   1      116.87      110.61      5.86 o 
  31   2   1        9.68       16.34      4.68 o 
   0   3   1        4.64        2.60      1.69 o 
   1   3   1       29.45       35.65      1.72 o 
   2   3   1       24.33       28.77      1.62 o 
   3   3   1       96.60      103.14      2.25 o 
   4   3   1      297.25      337.86      3.59 o 
   5   3   1      623.95      646.27      4.97 o 
   6   3   1      268.22      291.93      3.65 o 
   7   3   1       78.97       88.48      2.26 o 
   8   3   1       39.67       46.00      1.83 o 
   9   3   1      104.91      103.06      2.46 o 
  10   3   1      104.48      110.00      2.64 o 
  11   3   1      375.62      383.01      4.18 o 
  12   3   1      109.21      111.63      2.72 o 
  13   3   1      224.91      221.08      3.64 o 
  14   3   1       96.46      103.10      3.05 o 
  15   3   1      119.32      118.00      3.61 o 
  16   3   1      117.17      117.79      3.72 o 
  17   3   1      218.86      229.68      4.69 o 
  18   3   1       94.05       94.89      3.72 o 
  19   3   1       39.38       39.90      3.24 o 
  20   3   1        0.57        2.57      2.33 o 
  21   3   1        8.52        4.47      2.51 o 
  22   3   1       12.74       15.21      3.13 o 
  23   3   1       44.76       43.93      4.47 o 
  24   3   1       68.97       78.08      5.09 o 
  25   3   1       72.90       79.74      5.27 o 
  26   3   1       39.64       42.88      4.70 o 
  27   3   1       91.88       87.51      6.97 o 
  28   3   1       75.60       66.11      5.46 o 
   1   4   1      268.77      258.38      4.49 o 
   2   4   1      116.94      113.15      3.39 o 
   3   4   1       69.59       75.08      3.12 o 
   4   4   1       17.06        8.36      2.23 o 
   5   4   1        3.87        2.26      2.01 o 
   6   4   1       38.34       33.67      2.65 o 
   7   4   1      129.13      129.60      3.84 o 
   8   4   1       10.60        6.75      2.42 o 
   9   4   1        9.08        6.40      2.87 o 
  10   4   1       20.82       17.55      3.19 o 
  11   4   1       36.67       42.43      3.76 o 
  12   4   1       72.91       71.86      4.41 o 
  13   4   1        3.80        8.28      3.32 o 
  14   4   1       19.93       18.70      5.45 o 
  15   4   1      161.16      167.72      6.25 o 
  16   4   1       36.15       40.35      4.98 o 
  17   4   1       37.11       35.99      4.97 o 
  18   4   1      162.80      152.08      7.11 o 
  19   4   1        4.68       11.30      4.32 o 
  20   4   1        3.69       10.74      4.50 o 
  21   4   1       65.83       72.64      6.38 o 
  22   4   1        2.53        6.69      5.89 o 
  23   4   1       77.11       83.40      7.67 o 
   0   5   1       19.43       13.09      5.47 o 
   1   5   1       52.75       45.03      4.45 o 
   2   5   1       20.69       10.96      3.78 o 
   3   5   1        6.59        4.69      3.61 o 
   4   5   1      132.13      135.89      5.65 o 
   5   5   1       24.95       23.71      4.26 o 
   6   5   1       25.77       26.53      5.09 o 
   7   5   1       14.24        7.48      4.26 o 
   8   5   1       23.46       18.45      4.42 o 
   9   5   1       68.36       77.77      7.83 o 
  10   5   1       37.94       36.75      5.38 o 
  11   5   1       26.94       21.01      4.39 o 
  12   5   1        9.74        8.68      6.65 o 
  13   5   1        7.93        7.24      5.36 o 
  14   5   1        1.67        8.17      5.26 o 
  15   5   1        3.65       10.16      5.39 o 
   0   0   2     7944.66     7833.25     93.06 o 
   2   0   2     2096.40     2036.57     10.44 o 
   4   0   2      102.99      123.65      1.71 o 
   6   0   2     2003.48     1948.07     10.80 o 
   8   0   2       41.17       44.76      2.21 o 
  10   0   2       82.59      118.73      2.57 o 
  12   0   2     1615.41     1784.34     11.67 o 
  14   0   2      509.91      511.92      5.83 o 
  16   0   2      163.62      184.92      3.74 o 
  18   0   2       24.90       34.43      2.40 o 
  20   0   2     2560.05     2571.85     25.14 o 
  22   0   2     1494.34     1339.86     16.35 o 
  24   0   2      660.83      641.62     11.75 o 
  26   0   2      508.84      495.80      9.39 o 
  28   0   2      336.80      345.98      9.88 o 
  30   0   2       48.68       55.73      6.12 o 
  32   0   2        9.07       14.30      5.22 o 
   1   1   2     5167.69     5146.23     16.37 o 
   2   1   2     3752.04     3841.59     12.65 o 
   3   1   2     1323.87     1297.96      4.98 o 
   4   1   2      868.64      832.79      4.20 o 
   5   1   2      864.11      864.84      3.90 o 
   6   1   2       60.50       60.76      1.31 o 
   7   1   2     2860.63     2959.84     10.48 o 
   8   1   2      361.49      366.75      2.75 o 
   9   1   2      615.33      671.70      4.09 o 
  10   1   2      581.60      654.61      4.53 o 
  11   1   2      496.41      523.34      3.95 o 
  12   1   2       42.48       52.19      1.80 o 
  13   1   2      247.48      237.47      2.96 o 
  14   1   2       37.98       36.93      1.76 o 
  15   1   2      268.62      259.44      3.47 o 
  16   1   2       82.05       75.13      2.43 o 
  17   1   2     1524.62     1520.18      8.82 o 
  18   1   2      442.60      407.07      4.91 o 
  19   1   2      564.57      503.77      5.20 o 
  20   1   2      168.64      155.71      3.65 o 
  21   1   2      114.19      115.00      3.33 o 
  22   1   2        7.40        9.06      2.10 o 
  23   1   2       10.01        6.17      2.09 o 
  24   1   2      127.38      122.14      4.23 o 
  25   1   2      160.98      151.90      4.52 o 
  26   1   2       33.32       30.44      3.18 o 
  27   1   2      123.91      126.37      4.58 o 
  28   1   2        7.15        9.21      2.88 o 
  29   1   2       12.02       12.93      3.48 o 
  30   1   2        0.61        5.44      4.40 o 
  31   1   2      111.44      117.30      5.48 o 
  32   1   2        6.06       16.30      3.75 o 
  33   1   2        8.36       18.13      6.62 o 
   0   2   2        8.70       11.30      1.44 o 
   1   2   2      208.22      213.97      2.48 o 
   2   2   2      225.89      232.56      2.59 o 
   3   2   2      150.89      142.47      1.98 o 
   4   2   2      414.27      440.69      3.26 o 
   5   2   2     1337.03     1327.18      5.75 o 
   6   2   2     2545.67     2514.97      9.18 o 
   7   2   2     2452.13     2527.78      9.30 o 
   8   2   2     1167.13     1241.21      5.97 o 
   9   2   2      443.51      475.51      3.91 o 
  10   2   2      168.32      170.62      2.56 o 
  11   2   2      698.30      692.86      4.81 o 
  12   2   2        1.29        1.54      1.21 o 
  13   2   2      163.99      167.78      2.78 o 
  14   2   2       39.93       47.09      2.05 o 
  15   2   2      702.92      673.11      5.42 o 
  16   2   2      179.66      181.44      3.63 o 
  17   2   2     1001.53      961.01      7.56 o 
  18   2   2       80.46       83.48      3.02 o 
  19   2   2      140.93      130.81      3.30 o 
  20   2   2      195.02      182.77      3.75 o 
  21   2   2       71.09       72.94      3.02 o 
  22   2   2       28.05       36.01      2.75 o 
  23   2   2       76.72       71.44      3.32 o 
  24   2   2      118.43      131.14      4.16 o 
  25   2   2       85.00       85.21      4.41 o 
  26   2   2       46.38       46.09      3.90 o 
  27   2   2       82.70       91.78      4.76 o 
  28   2   2       96.02      103.19      5.11 o 
  29   2   2       41.25       46.21      4.31 o 
  30   2   2       21.86       24.77      5.37 o 
  31   2   2       13.43       11.58      4.15 o 
   1   3   2      141.86      140.66      2.72 o 
   2   3   2       43.34       48.55      1.96 o 
   3   3   2      310.90      316.87      3.63 o 
   4   3   2       57.09       59.67      2.08 o 
   5   3   2       19.39       19.59      1.62 o 
   6   3   2      142.83      151.48      2.89 o 
   7   3   2      704.41      706.94      5.37 o 
   8   3   2      843.92      886.55      6.46 o 
   9   3   2      802.60      794.69      5.80 o 
  10   3   2       96.74      110.70      2.89 o 
  11   3   2      385.91      423.45      5.00 o 
  12   3   2       12.84       10.55      1.84 o 
  13   3   2      207.56      196.18      3.69 o 
  14   3   2       61.22       55.85      2.74 o 
  15   3   2       99.64      107.00      3.36 o 
  16   3   2      242.97      237.35      4.67 o 
  17   3   2      129.79      125.64      4.22 o 
  18   3   2      117.00      115.34      4.25 o 
  19   3   2       95.38      100.93      3.88 o 
  20   3   2       14.20        8.54      2.76 o 
  21   3   2       12.19       16.24      2.96 o 
  22   3   2        5.75        5.84      4.24 o 
  23   3   2       75.29       68.71      4.21 o 
  24   3   2        3.87        7.73      3.14 o 
  25   3   2       70.15       68.49      4.73 o 
  26   3   2       12.69       15.16      3.87 o 
  27   3   2        2.85        8.34      5.69 o 
  28   3   2        3.61       16.51      4.78 o 
   0   4   2       11.23       12.88      3.45 o 
   1   4   2       47.04       49.99      3.03 o 
   2   4   2       24.01       26.23      2.74 o 
   3   4   2       10.78        7.72      2.39 o 
   4   4   2      122.49      131.90      4.09 o 
   5   4   2       35.37       34.13      2.67 o 
   6   4   2        9.89        7.32      2.21 o 
   7   4   2       45.53       35.71      2.73 o 
   8   4   2       89.88       85.17      4.11 o 
   9   4   2       26.43       29.59      2.79 o 
  10   4   2       60.71       56.96      3.32 o 
  11   4   2      215.80      219.47      5.27 o 
  12   4   2       26.95       26.55      3.30 o 
  13   4   2      135.17      126.97      5.67 o 
  14   4   2      134.35      132.58      5.85 o 
  15   4   2       39.34       31.63      4.11 o 
  16   4   2      132.13      128.45      6.07 o 
  17   4   2        8.58       13.29      4.19 o 
  18   4   2       34.19       41.95      6.07 o 
  19   4   2       31.58       41.37      5.25 o 
  20   4   2      132.26      133.86      7.64 o 
  21   4   2       55.10       60.39      6.29 o 
  22   4   2        0.53       12.11      4.72 o 
  23   4   2       24.07       31.65      5.52 o 
   1   5   2       64.59       53.64      4.48 o 
   2   5   2       29.81       16.29      5.04 o 
   3   5   2       20.70       13.42      4.15 o 
   4   5   2      108.20      104.83      5.16 o 
   5   5   2       50.07       47.50      4.19 o 
   6   5   2        3.34       -2.24      3.28 o 
   7   5   2        0.29       -5.24      3.34 o 
   8   5   2        2.85       -0.23      3.86 o 
   9   5   2        5.80        4.52      4.19 o 
  10   5   2      109.44       98.40      6.52 o 
  11   5   2       24.75       26.07      4.87 o 
  12   5   2        3.68        2.48      4.56 o 
  13   5   2       39.03       24.25      5.43 o 
  14   5   2        7.44       15.42      8.65 o 
  15   5   2       23.12       28.96      6.00 o 
   2   0   3     2779.33     2616.03     14.99 o 
   4   0   3     2201.91     2169.76     11.55 o 
   6   0   3     2735.10     2686.78     18.76 o 
   8   0   3      270.05      263.99      5.87 o 
  10   0   3     3607.25     3768.72     30.45 o 
  12   0   3     1543.46     1630.54     18.51 o 
  14   0   3     2834.92     3167.29     19.02 o 
  16   0   3       89.44       84.69      3.15 o 
  18   0   3       16.34       22.86      2.20 o 
  20   0   3       26.21       21.93      2.98 o 
  22   0   3      302.79      281.52      6.16 o 
  24   0   3      156.94      146.05      5.69 o 
  26   0   3      103.09      100.55      5.41 o 
  28   0   3       21.07       30.41      8.90 o 
  30   0   3       14.70       20.36      5.09 o 
  32   0   3       59.67       60.81      6.98 o 
   0   1   3      661.17      642.06      4.70 o 
   1   1   3      152.59      171.81      1.85 o 
   2   1   3     1426.80     1398.75      5.91 o 
   3   1   3      509.56      511.69      2.92 o 
   4   1   3      187.07      189.77      1.83 o 
   5   1   3      133.39      143.03      1.53 o 
   6   1   3     1000.98     1063.46      5.75 o 
   7   1   3      410.86      455.92      2.97 o 
   8   1   3       51.46       57.03      1.57 o 
   9   1   3      377.10      381.56      3.36 o 
  10   1   3      225.48      249.41      2.84 o 
  11   1   3     1004.20     1046.78      6.60 o 
  12   1   3     1944.88     2061.66      9.72 o 
  13   1   3      943.75      984.36      6.25 o 
  14   1   3      157.06      159.15      2.87 o 
  15   1   3      192.22      213.90      3.29 o 
  16   1   3      191.25      176.47      3.18 o 
  17   1   3      125.39      138.98      3.09 o 
  18   1   3      658.52      643.98      5.75 o 
  19   1   3      176.22      156.87      3.59 o 
  20   1   3      200.34      190.52      3.63 o 
  21   1   3      226.36      243.83      4.26 o 
  22   1   3      710.71      649.87      7.09 o 
  23   1   3      218.52      216.48      4.63 o 
  24   1   3      115.27      111.55      3.94 o 
  25   1   3      113.15      120.42      4.33 o 
  26   1   3       49.78       51.41      3.54 o 
  27   1   3       46.40       41.79      3.41 o 
  28   1   3       42.78       40.19      4.09 o 
  29   1   3      135.62      130.09      4.83 o 
  30   1   3       21.62       35.18      4.09 o 
  31   1   3       17.21       12.71      6.30 o 
  32   1   3       28.84       42.21      4.69 o 
  33   1   3      111.81      107.62      5.88 o 
   1   2   3      239.78      244.49      2.60 o 
   2   2   3      128.30      124.05      1.99 o 
   3   2   3      513.39      496.40      3.73 o 
   4   2   3      525.17      531.06      3.65 o 
   5   2   3      162.01      162.06      2.05 o 
   6   2   3      220.78      237.53      2.28 o 
   7   2   3      367.04      398.07      3.13 o 
   8   2   3        7.84       13.04      1.12 o 
   9   2   3     1229.22     1266.67      6.21 o 
  10   2   3       87.20       82.56      2.07 o 
  11   2   3      157.73      166.73      3.18 o 
  12   2   3      130.20      121.05      2.46 o 
  13   2   3      299.78      265.64      3.29 o 
  14   2   3      780.90      787.78      5.92 o 
  15   2   3      943.70      981.91      7.07 o 
  16   2   3      553.43      507.09      5.22 o 
  17   2   3      263.90      226.43      3.85 o 
  18   2   3      134.15      137.14      3.29 o 
  19   2   3      112.37      115.92      3.34 o 
  20   2   3      186.07      168.28      4.33 o 
  21   2   3       20.98       16.02      2.31 o 
  22   2   3       34.79       33.54      2.89 o 
  23   2   3       62.17       52.82      3.31 o 
  24   2   3       11.15       10.00      2.84 o 
  25   2   3       28.46       21.51      3.60 o 
  26   2   3       23.42       22.79      3.32 o 
  27   2   3       10.42       14.97      3.39 o 
  28   2   3        7.27       10.27      3.55 o 
  29   2   3        8.29       11.49      3.70 o 
  30   2   3       23.98       37.35      4.22 o 
  31   2   3        7.89       11.99      4.30 o 
   0   3   3       60.06       54.06      2.88 o 
   1   3   3      109.66      100.93      2.45 o 
   2   3   3      184.01      172.90      2.96 o 
   3   3   3        0.94        2.13      1.22 o 
   4   3   3       98.35      112.36      2.78 o 
   5   3   3       90.07       89.25      2.61 o 
   6   3   3       55.42       61.08      2.38 o 
   7   3   3      343.61      359.97      4.52 o 
   8   3   3      101.02       98.86      2.85 o 
   9   3   3      469.44      448.77      4.83 o 
  10   3   3      378.40      383.61      4.97 o 
  11   3   3      837.84      827.61      7.23 o 
  12   3   3      195.16      199.45      5.58 o 
  13   3   3      676.02      646.09      7.54 o 
  14   3   3      278.65      249.97      5.05 o 
  15   3   3      225.19      191.90      4.05 o 
  16   3   3       21.92       24.50      2.79 o 
  17   3   3       93.87      109.30      3.87 o 
  18   3   3       89.06       84.94      3.71 o 
  19   3   3       63.38       61.94      3.68 o 
  20   3   3       54.00       55.92      3.44 o 
  21   3   3       49.44       56.68      3.79 o 
  22   3   3       54.58       68.14      4.08 o 
  23   3   3       29.07       34.21      3.59 o 
  24   3   3       16.46       24.04      4.24 o 
  25   3   3       11.59       14.49      3.52 o 
  26   3   3       42.59       32.95      4.28 o 
  27   3   3      113.47      123.05      6.88 o 
  28   3   3       46.49       62.10      5.88 o 
   1   4   3       16.20       15.33      2.64 o 
   2   4   3      117.43      126.18      4.09 o 
   3   4   3       85.37       89.97      3.79 o 
   4   4   3      163.07      157.74      4.36 o 
   5   4   3        4.38        2.13      2.35 o 
   6   4   3      234.61      242.30      5.10 o 
   7   4   3       44.68       55.93      3.83 o 
   8   4   3      195.81      177.55      4.85 o 
   9   4   3      264.15      284.48      5.38 o 
  10   4   3      288.61      296.22      5.90 o 
  11   4   3       14.88        9.17      2.97 o 
  12   4   3      171.74      160.42      4.89 o 
  13   4   3      235.74      241.06      5.64 o 
  14   4   3      153.37      147.90      4.94 o 
  15   4   3       48.94       41.02      3.54 o 
  16   4   3       13.97       17.68      3.65 o 
  17   4   3       61.66       56.36      6.23 o 
  18   4   3        3.52        7.24      3.96 o 
  19   4   3       16.38       21.05      4.50 o 
  20   4   3       27.65       32.81      4.79 o 
  21   4   3      113.62      122.33      7.64 o 
  22   4   3        3.82        8.69      4.93 o 
  23   4   3       60.59       75.77      6.63 o 
   0   5   3      102.86      101.94      8.39 o 
   1   5   3       11.47        4.07      3.29 o 
   2   5   3        4.61       -2.07      3.28 o 
   3   5   3        0.54       -1.55      3.29 o 
   4   5   3        8.32        2.32      3.40 o 
   5   5   3       29.15       21.73      3.80 o 
   6   5   3        8.31        1.97      3.63 o 
   7   5   3       61.01       47.98      5.42 o 
   8   5   3        3.01        0.83      4.12 o 
   9   5   3       29.38       33.20      5.31 o 
  10   5   3       18.33       16.79      4.68 o 
  11   5   3       26.32       25.93      5.46 o 
  12   5   3      129.87      114.24      9.92 o 
  13   5   3       59.69       53.18      6.20 o 
  14   5   3       31.89       26.23      5.62 o 
   0   0   4     2723.97     2719.09     24.52 o 
   2   0   4     8773.89     8930.20     38.00 o 
   4   0   4      222.78      199.11      2.51 o 
   6   0   4      768.53      735.55      5.11 o 
   8   0   4     3080.00     3188.61     22.15 o 
  10   0   4     3755.27     4012.88     24.62 o 
  12   0   4      198.14      214.15      4.33 o 
  14   0   4      929.51     1015.83      8.60 o 
  16   0   4      158.25      160.56      3.89 o 
  18   0   4      766.79      743.39      9.74 o 
  20   0   4      189.00      197.34      5.26 o 
  22   0   4       91.40       83.71      4.21 o 
  24   0   4       51.59       51.13      4.33 o 
  26   0   4      503.06      472.25      9.30 o 
  28   0   4       68.22       70.85      5.19 o 
  30   0   4      169.72      168.61      8.18 o 
  32   0   4        2.63       12.61      7.55 o 
   1   1   4      109.07      113.39      1.47 o 
   2   1   4      443.58      411.97      2.67 o 
   3   1   4      804.23      817.51      4.06 o 
   4   1   4      112.59      118.61      1.59 o 
   5   1   4      494.10      510.50      3.06 o 
   6   1   4       57.12       53.76      1.44 o 
   7   1   4      686.13      730.68      4.39 o 
   8   1   4     1209.15     1237.37      8.55 o 
   9   1   4      594.52      604.10      4.43 o 
  10   1   4       84.33       88.67      2.06 o 
  11   1   4       85.29       77.48      2.00 o 
  12   1   4      165.08      181.88      2.89 o 
  13   1   4      129.43      140.80      2.65 o 
  14   1   4      372.00      384.09      4.05 o 
  15   1   4      197.68      183.85      3.15 o 
  16   1   4      382.01      409.69      4.45 o 
  17   1   4      300.31      318.20      4.13 o 
  18   1   4      152.97      148.89      3.26 o 
  19   1   4      257.85      256.19      3.99 o 
  20   1   4      142.69      122.16      3.42 o 
  21   1   4       22.88       23.13      2.37 o 
  22   1   4        0.50        1.22      2.10 o 
  23   1   4      104.20      108.12      3.81 o 
  24   1   4       65.20       58.26      3.34 o 
  25   1   4       13.58       16.65      2.74 o 
  26   1   4       46.65       47.23      3.51 o 
  27   1   4       56.28       62.32      3.79 o 
  28   1   4        7.28        7.80      3.12 o 
  29   1   4       80.10       78.06      4.80 o 
  30   1   4        3.96        7.70      3.37 o 
  31   1   4       36.07       28.91      3.91 o 
  32   1   4       39.42       53.06      5.42 o 
   0   2   4      962.23     1007.44      7.67 o 
   1   2   4      263.98      276.91      2.68 o 
   2   2   4      543.58      538.82      4.12 o 
   3   2   4      208.70      198.89      2.73 o 
   4   2   4      648.82      680.03      5.12 o 
   5   2   4      248.86      255.90      2.98 o 
   6   2   4      110.94      119.29      2.33 o 
   7   2   4      187.60      174.00      2.32 o 
   8   2   4      415.42      429.40      3.49 o 
   9   2   4       67.19       78.46      1.85 o 
  10   2   4      101.96      101.44      2.20 o 
  11   2   4      212.21      217.40      2.89 o 
  12   2   4       45.43       52.56      2.05 o 
  13   2   4      344.29      318.77      3.83 o 
  14   2   4      243.41      244.62      3.57 o 
  15   2   4       19.12       24.14      2.22 o 
  16   2   4      785.47      766.05      6.78 o 
  17   2   4      208.74      180.49      3.76 o 
  18   2   4       13.11       15.66      2.11 o 
  19   2   4      259.54      270.17      4.80 o 
  20   2   4        7.03        4.94      1.90 o 
  21   2   4      120.05      122.53      3.88 o 
  22   2   4        2.78        3.14      2.13 o 
  23   2   4       87.62       88.67      3.83 o 
  24   2   4       13.17        7.75      2.66 o 
  25   2   4       38.81       40.62      3.57 o 
  26   2   4       62.30       52.90      3.94 o 
  27   2   4       13.36       10.70      4.27 o 
  28   2   4       17.34       22.30      3.66 o 
  29   2   4       11.94       14.80      3.66 o 
  30   2   4       42.26       44.60      4.68 o 
  31   2   4       55.82       59.47      4.94 o 
   1   3   4      182.54      169.83      3.24 o 
   2   3   4       11.88       14.06      1.72 o 
   3   3   4      112.66      118.63      2.94 o 
   4   3   4       44.53       44.66      2.24 o 
   5   3   4      103.71      101.71      2.77 o 
   6   3   4       91.22      101.94      2.95 o 
   7   3   4      787.85      807.41      6.67 o 
   8   3   4      108.41      119.11      3.01 o 
   9   3   4       46.57       42.96      2.34 o 
  10   3   4      263.62      273.40      4.30 o 
  11   3   4      544.23      534.03      5.91 o 
  12   3   4      113.14      112.98      3.34 o 
  13   3   4      389.50      387.44      5.30 o 
  14   3   4      101.74      102.40      3.38 o 
  15   3   4       11.75       12.32      2.27 o 
  16   3   4       31.64       34.58      2.78 o 
  17   3   4       54.16       46.69      3.22 o 
  18   3   4       54.64       50.43      3.35 o 
  19   3   4       21.44       18.45      2.88 o 
  20   3   4       29.10       22.65      3.05 o 
  21   3   4       16.31       17.27      4.38 o 
  22   3   4       38.24       35.33      3.55 o 
  23   3   4       83.64       71.99      4.62 o 
  24   3   4        4.39       11.20      3.78 o 
  25   3   4        5.25        8.55      4.92 o 
  26   3   4       23.41       29.18      4.59 o 
  27   3   4       36.61       41.79      4.75 o 
  28   3   4        9.70       14.18      7.00 o 
   0   4   4       90.93       83.00      6.35 o 
   1   4   4        9.72        6.04      2.58 o 
   2   4   4       62.46       61.63      3.45 o 
   3   4   4       14.10       17.93      2.71 o 
   4   4   4        1.17       -0.20      2.33 o 
   5   4   4        6.21        6.27      2.61 o 
   6   4   4        6.35        4.24      2.74 o 
   7   4   4       34.55       34.71      3.55 o 
   8   4   4       96.37      109.88      4.72 o 
   9   4   4       58.01       60.20      4.77 o 
  10   4   4      246.74      255.75      5.75 o 
  11   4   4      253.03      239.25      6.32 o 
  12   4   4      297.24      298.55      6.25 o 
  13   4   4      229.73      222.17      5.68 o 
  14   4   4       68.71       66.58      4.15 o 
  15   4   4       16.33       14.33      2.97 o 
  16   4   4       69.92       66.50      3.97 o 
  17   4   4        9.65        5.35      3.98 o 
  18   4   4       13.49       10.24      3.41 o 
  19   4   4       15.24        8.39      3.52 o 
  20   4   4        3.26        4.38      3.78 o 
  21   4   4       19.20       20.43      4.27 o 
  22   4   4        6.36       16.29      5.77 o 
   1   5   4      124.89      114.29      4.96 o 
   2   5   4       10.86        6.16      3.27 o 
   3   5   4       32.29       36.73      3.79 o 
   4   5   4       91.86       85.86      4.58 o 
   5   5   4       31.92       22.73      4.73 o 
   6   5   4        2.27       -2.29      4.05 o 
   7   5   4       22.00       17.55      5.15 o 
   8   5   4       55.28       54.57      5.53 o 
   9   5   4       32.75       37.49      5.35 o 
  10   5   4      116.09      118.45      8.18 o 
  11   5   4       13.37       15.87      5.32 o 
  12   5   4        6.21        6.61      4.76 o 
  13   5   4       36.65       31.42      5.64 o 
   2   0   5      713.73      755.43      5.59 o 
   4   0   5      184.78      205.55      2.76 o 
   6   0   5      670.50      683.55      5.26 o 
   8   0   5     1417.13     1494.28     12.54 o 
  10   0   5       94.40      101.41      2.96 o 
  12   0   5       81.91       94.83      3.00 o 
  14   0   5      298.90      318.96      5.03 o 
  16   0   5      267.41      256.96      4.98 o 
  18   0   5      182.65      178.43      5.66 o 
  20   0   5       74.68       76.06      3.98 o 
  22   0   5      110.23       95.37      4.44 o 
  24   0   5      296.88      272.66      6.53 o 
  26   0   5      178.58      153.00      6.02 o 
  28   0   5      110.37       98.31      5.83 o 
  30   0   5      107.01      127.85      6.45 o 
  32   0   5       78.93       77.06      6.87 o 
   0   1   5     1176.18     1218.15      8.36 o 
   1   1   5      118.91      120.91      1.67 o 
   2   1   5     2541.88     2616.12      9.61 o 
   3   1   5     1805.22     1867.87      7.48 o 
   4   1   5      141.89      150.72      1.86 o 
   5   1   5     1141.59     1154.78      5.47 o 
   6   1   5     1165.96     1210.55      6.11 o 
   7   1   5     1228.27     1232.35      6.01 o 
   8   1   5      371.23      379.13      3.13 o 
   9   1   5      154.40      158.93      2.30 o 
  10   1   5       26.86       33.35      1.44 o 
  11   1   5        2.71        0.47      0.99 o 
  12   1   5       62.38       71.46      2.14 o 
  13   1   5      676.81      662.57      5.22 o 
  14   1   5      484.75      493.81      4.62 o 
  15   1   5        1.02        0.03      1.46 o 
  16   1   5       88.79       86.48      2.66 o 
  17   1   5      286.54      295.67      4.06 o 
  18   1   5      263.43      248.30      3.90 o 
  19   1   5       44.69       37.31      2.50 o 
  20   1   5       75.10       74.75      3.20 o 
  21   1   5       95.76       89.10      3.25 o 
  22   1   5      248.28      232.17      4.43 o 
  23   1   5      114.85      105.53      3.85 o 
  24   1   5       12.88       14.11      2.93 o 
  25   1   5       36.50       33.07      3.26 o 
  26   1   5       74.26       78.90      4.96 o 
  27   1   5        4.62        7.76      3.36 o 
  28   1   5       39.15       44.60      3.61 o 
  29   1   5       61.49       70.57      4.60 o 
  30   1   5       15.74       21.96      3.63 o 
  31   1   5       29.75       39.43      4.90 o 
  32   1   5       16.64       26.79      4.02 o 
   1   2   5      347.92      385.02      3.51 o 
   2   2   5      122.96      137.36      2.34 o 
   3   2   5      251.22      254.79      3.11 o 
   4   2   5      954.30      955.91      6.08 o 
   5   2   5      510.07      500.06      4.18 o 
   6   2   5      214.48      216.80      2.97 o 
   7   2   5       72.44       68.62      2.06 o 
   8   2   5      714.65      699.45      4.52 o 
   9   2   5       23.84       19.46      1.55 o 
  10   2   5       52.82       60.49      1.96 o 
  11   2   5      395.19      396.32      4.18 o 
  12   2   5       28.08       25.22      1.86 o 
  13   2   5       23.57       29.10      2.01 o 
  14   2   5      114.78      121.01      2.99 o 
  15   2   5      191.42      196.62      3.51 o 
  16   2   5        0.92        0.91      1.69 o 
  17   2   5      326.94      315.03      4.94 o 
  18   2   5      222.39      202.51      4.55 o 
  19   2   5       35.72       38.73      2.96 o 
  20   2   5      370.45      337.48      5.14 o 
  21   2   5       38.96       43.99      2.92 o 
  22   2   5       28.64       20.58      2.80 o 
  23   2   5       19.02       13.89      2.86 o 
  24   2   5        1.46        3.05      2.56 o 
  25   2   5       28.22       35.14      3.54 o 
  26   2   5       12.64       15.64      3.52 o 
  27   2   5        4.03        6.24      3.54 o 
  28   2   5       19.54       20.73      3.98 o 
  29   2   5      134.71      147.05      6.08 o 
  30   2   5       70.03       87.80      5.47 o 
   0   3   5       38.14       38.48      3.45 o 
   1   3   5       38.53       39.59      2.47 o 
   2   3   5      145.56      158.54      3.63 o 
   3   3   5      194.84      200.49      3.94 o 
   4   3   5      112.51      111.82      2.87 o 
   5   3   5      364.37      343.05      4.51 o 
   6   3   5        2.33        0.89      1.58 o 
   7   3   5      308.12      341.93      4.37 o 
   8   3   5      125.13      129.52      3.15 o 
   9   3   5       73.63       80.62      3.06 o 
  10   3   5       18.76       22.29      2.19 o 
  11   3   5      207.47      203.40      4.05 o 
  12   3   5      623.61      623.72      6.59 o 
  13   3   5      262.41      270.84      4.64 o 
  14   3   5       84.97       84.05      3.31 o 
  15   3   5      354.13      349.73      5.35 o 
  16   3   5      156.85      155.30      4.04 o 
  17   3   5       12.69       10.40      2.35 o 
  18   3   5       79.18       84.70      3.80 o 
  19   3   5       95.45      101.42      4.91 o 
  20   3   5        8.03        8.04      4.09 o 
  21   3   5       50.90       51.66      3.57 o 
  22   3   5       49.61       54.04      4.41 o 
  23   3   5       22.53       19.51      3.36 o 
  24   3   5       35.80       34.73      5.02 o 
  25   3   5       33.08       32.86      4.24 o 
  26   3   5       72.59       65.38      5.26 o 
  27   3   5       82.56       80.26      5.66 o 
   1   4   5       58.84       67.09      3.26 o 
   2   4   5       34.46       43.03      3.14 o 
   3   4   5      164.63      158.46      4.19 o 
   4   4   5       32.86       26.49      2.89 o 
   5   4   5      235.55      225.64      5.27 o 
   6   4   5      224.58      246.62      5.48 o 
   7   4   5      333.44      319.78      6.64 o 
   8   4   5      379.95      364.05      6.62 o 
   9   4   5      110.05      114.59      4.62 o 
  10   4   5      363.86      367.18      7.76 o 
  11   4   5       77.96       87.77      4.43 o 
  12   4   5      182.33      171.43      5.29 o 
  13   4   5       98.23      104.27      4.87 o 
  14   4   5       35.06       38.98      3.77 o 
  15   4   5       24.57       20.93      3.53 o 
  16   4   5        8.97        5.38      3.50 o 
  17   4   5        2.14       -3.22      3.08 o 
  18   4   5       56.84       54.29      4.71 o 
  19   4   5       36.67       31.47      4.27 o 
  20   4   5        4.25       -0.98      3.96 o 
  21   4   5       68.55       58.90      6.39 o 
  22   4   5       59.87       67.65      5.78 o 
   0   5   5      379.47      415.33     10.98 o 
   1   5   5       82.26       97.51      4.98 o 
   2   5   5      166.54      156.88      5.29 o 
   3   5   5      125.17      140.52      5.87 o 
   4   5   5       93.20       96.29      5.82 o 
   5   5   5       24.20       28.69      4.51 o 
   6   5   5      123.52      126.34      6.43 o 
   7   5   5      123.70      136.67      5.90 o 
   8   5   5       90.21       87.85      5.78 o 
   9   5   5       39.59       32.46      5.78 o 
  10   5   5       14.77       19.13      5.33 o 
  11   5   5       13.08       10.42      4.96 o 
  12   5   5        9.84        6.82      6.07 o 
   0   0   6     1270.61     1365.53     15.65 o 
   2   0   6     4500.79     4528.28     25.12 o 
   4   0   6     1270.70     1322.26      8.27 o 
   6   0   6     3356.61     3558.20     18.10 o 
   8   0   6       96.06       98.85      2.52 o 
  10   0   6     1743.73     1739.96     15.03 o 
  12   0   6       67.75       69.71      2.83 o 
  14   0   6       18.18       18.36      2.20 o 
  16   0   6      150.16      165.85      5.20 o 
  18   0   6      349.30      325.64      6.97 o 
  20   0   6      128.03      129.62      5.25 o 
  22   0   6      386.63      372.96      7.18 o 
  24   0   6      145.05      126.62      5.18 o 
  26   0   6       36.65       37.72      4.29 o 
  28   0   6       87.29      112.32      6.05 o 
  30   0   6       52.51       50.87      5.22 o 
  32   0   6       44.82       44.11      8.71 o 
   1   1   6     1535.34     1611.44      7.12 o 
   2   1   6     1352.56     1445.64      6.64 o 
   3   1   6       64.78       60.74      1.51 o 
   4   1   6      931.22      983.13      5.56 o 
   5   1   6      481.58      484.98      3.41 o 
   6   1   6      156.57      151.45      2.03 o 
   7   1   6      569.63      573.99      4.00 o 
   8   1   6       26.62       34.57      1.46 o 
   9   1   6      539.56      545.23      4.13 o 
  10   1   6      170.53      195.83      2.60 o 
  11   1   6       28.10       39.58      1.61 o 
  12   1   6       51.80       52.30      1.82 o 
  13   1   6      546.47      539.81      4.79 o 
  14   1   6       12.30       15.50      1.60 o 
  15   1   6       63.24       55.36      2.20 o 
  16   1   6      124.71      116.62      2.83 o 
  17   1   6       30.88       31.44      2.20 o 
  18   1   6       46.95       46.17      2.40 o 
  19   1   6       71.63       61.64      2.88 o 
  20   1   6       26.80       31.99      2.59 o 
  21   1   6       30.54       26.88      2.68 o 
  22   1   6       59.30       47.41      3.12 o 
  23   1   6        5.23        3.91      2.45 o 
  24   1   6       65.42       63.86      3.77 o 
  25   1   6        6.69        9.18      2.83 o 
  26   1   6       93.10       95.49      4.36 o 
  27   1   6       73.32       77.46      4.26 o 
  28   1   6       86.41       94.35      4.85 o 
  29   1   6        7.18       12.55      3.12 o 
  30   1   6       24.95       27.91      3.99 o 
  31   1   6       32.94       35.37      4.08 o 
   0   2   6     1599.92     1610.28     12.39 o 
   1   2   6      137.59      151.53      2.69 o 
   2   2   6      989.09      961.91      6.15 o 
   3   2   6      267.95      287.11      3.38 o 
   4   2   6      436.56      448.51      4.20 o 
   5   2   6       11.82       15.12      1.53 o 
   6   2   6       18.31       28.47      1.56 o 
   7   2   6      241.11      234.25      3.12 o 
   8   2   6       87.73      103.31      2.43 o 
   9   2   6      162.06      165.84      3.13 o 
  10   2   6      251.26      257.55      3.76 o 
  11   2   6      638.82      626.27      5.31 o 
  12   2   6       85.49       86.87      2.63 o 
  13   2   6        5.52        6.82      1.66 o 
  14   2   6       38.21       29.15      1.97 o 
  15   2   6       34.87       33.03      2.23 o 
  16   2   6       82.41       86.62      2.94 o 
  17   2   6      343.99      328.11      4.62 o 
  18   2   6      109.97      101.27      3.24 o 
  19   2   6       36.91       36.96      2.72 o 
  20   2   6       65.20       66.73      3.57 o 
  21   2   6       73.58       77.03      3.84 o 
  22   2   6        4.24        5.97      2.68 o 
  23   2   6       58.94       65.04      3.87 o 
  24   2   6      364.83      376.47      7.24 o 
  25   2   6        5.36        6.99      3.03 o 
  26   2   6       26.59       28.98      4.83 o 
  27   2   6       57.39       56.67      4.50 o 
  28   2   6       43.40       41.60      4.24 o 
  29   2   6       36.52       41.67      4.53 o 
  30   2   6      120.88      129.38      6.22 o 
   1   3   6      499.58      511.16      5.63 o 
   2   3   6       53.87       57.82      2.65 o 
   3   3   6      150.90      149.91      3.67 o 
   4   3   6      149.93      154.71      3.73 o 
   5   3   6        9.33        6.03      1.95 o 
   6   3   6       85.29       89.83      3.21 o 
   7   3   6      299.35      283.79      4.67 o 
   8   3   6      221.27      220.66      4.08 o 
   9   3   6      218.63      204.93      4.01 o 
  10   3   6       30.94       33.30      2.42 o 
  11   3   6        9.55        9.77      2.11 o 
  12   3   6       54.11       49.80      2.77 o 
  13   3   6       93.99      109.36      3.68 o 
  14   3   6       13.63       18.61      2.38 o 
  15   3   6       36.57       36.54      2.78 o 
  16   3   6       60.89       56.35      3.37 o 
  17   3   6       47.34       54.88      3.17 o 
  18   3   6        1.51        3.49      2.47 o 
  19   3   6       27.63       24.42      2.97 o 
  20   3   6       24.34       25.87      3.13 o 
  21   3   6      248.45      254.20      6.42 o 
  22   3   6       11.25       14.49      3.22 o 
  23   3   6       42.43       45.11      4.60 o 
  24   3   6       56.99       62.86      4.29 o 
  25   3   6       26.38       34.56      4.91 o 
  26   3   6       72.29       75.28      9.87 o 
   0   4   6      211.22      201.61      6.41 o 
   1   4   6      438.79      433.33      6.15 o 
   2   4   6      135.31      139.19      4.07 o 
   3   4   6       82.49       86.28      3.65 o 
   4   4   6      171.47      180.92      4.60 o 
   5   4   6       30.94       40.99      3.41 o 
   6   4   6      170.12      159.83      4.85 o 
   7   4   6       35.14       46.44      3.59 o 
   8   4   6       58.40       63.51      3.68 o 
   9   4   6       54.33       50.34      3.54 o 
  10   4   6       46.87       48.00      4.56 o 
  11   4   6       50.29       44.62      3.78 o 
  12   4   6       90.43       91.84      4.62 o 
  13   4   6       60.76       60.38      5.45 o 
  14   4   6       27.81       20.90      3.49 o 
  15   4   6       87.73       81.19      4.68 o 
  16   4   6       55.08       47.35      4.15 o 
  17   4   6        4.00        1.42      3.17 o 
  18   4   6       24.55       15.59      3.62 o 
  19   4   6       47.94       34.58      5.15 o 
  20   4   6       16.15       17.81      4.46 o 
  21   4   6       14.16       20.10      5.72 o 
   1   5   6      145.65      150.37      5.57 o 
   2   5   6      201.81      199.37      6.88 o 
   3   5   6       73.66       90.40      5.62 o 
   4   5   6      135.53      138.30      6.37 o 
   5   5   6       71.59       64.56      6.02 o 
   6   5   6       46.05       41.88      5.32 o 
   7   5   6       41.52       36.16      4.69 o 
   8   5   6       15.85       13.42      4.10 o 
   9   5   6       33.07       30.93      4.72 o 
  10   5   6       63.33       53.19      5.24 o 
  11   5   6        9.35        5.60      5.07 o 
   2   0   7     4172.38     4555.40     22.29 o 
   4   0   7     2357.51     2524.16     13.71 o 
   6   0   7       39.97       52.96      2.06 o 
   8   0   7      369.19      356.15      4.55 o 
  10   0   7      128.96      105.13      3.90 o 
  12   0   7       71.40       79.39      3.71 o 
  14   0   7       11.96       13.95      2.75 o 
  16   0   7      494.66      477.02      7.98 o 
  18   0   7       40.29       37.89      3.74 o 
  20   0   7      849.78      726.18     10.83 o 
  22   0   7       29.55       28.05      3.35 o 
  24   0   7       13.79       10.52      3.72 o 
  26   0   7      286.02      252.41      6.79 o 
  28   0   7       78.49       74.80      5.48 o 
  30   0   7       15.20       12.90      5.02 o 
   0   1   7      152.11      158.44      2.88 o 
   1   1   7      191.66      209.95      2.31 o 
   2   1   7      259.80      283.57      2.80 o 
   3   1   7      952.86      975.35      5.40 o 
   4   1   7      462.07      430.25      3.71 o 
   5   1   7       11.02       15.79      1.07 o 
   6   1   7     1068.54     1117.56      5.64 o 
   7   1   7      101.36       98.23      2.06 o 
   8   1   7      558.13      539.54      4.26 o 
   9   1   7      104.01      112.52      2.03 o 
  10   1   7      165.10      167.18      2.56 o 
  11   1   7        5.28        6.70      1.19 o 
  12   1   7       21.97       28.14      1.59 o 
  13   1   7       36.70       32.04      1.84 o 
  14   1   7      949.92      891.64      7.52 o 
  15   1   7      243.21      246.65      3.77 o 
  16   1   7       27.58       26.34      2.22 o 
  17   1   7        4.49        3.63      1.78 o 
  18   1   7      114.30      101.69      3.48 o 
  19   1   7      285.29      266.53      4.80 o 
  20   1   7      353.20      317.59      5.57 o 
  21   1   7       83.36       84.29      3.61 o 
  22   1   7      308.27      279.74      5.26 o 
  23   1   7      281.81      253.66      5.17 o 
  24   1   7       14.64       15.19      2.78 o 
  25   1   7      166.16      150.94      4.81 o 
  26   1   7        8.12       10.21      3.04 o 
  27   1   7      135.47      130.89      4.97 o 
  28   1   7       11.66       12.01      3.49 o 
  29   1   7       10.70       18.34      3.28 o 
  30   1   7       68.07       70.34      4.41 o 
  31   1   7       15.03       19.13      3.76 o 
   1   2   7        3.75        3.30      1.40 o 
   2   2   7      187.74      202.98      3.12 o 
   3   2   7       28.46       30.96      1.67 o 
   4   2   7      309.62      300.41      3.32 o 
   5   2   7      308.93      328.35      3.53 o 
   6   2   7      208.98      201.21      2.96 o 
   7   2   7      169.08      160.01      2.72 o 
   8   2   7      296.88      279.06      3.84 o 
   9   2   7      261.87      256.54      3.80 o 
  10   2   7      230.15      236.64      3.79 o 
  11   2   7      367.92      360.83      4.55 o 
  12   2   7      224.74      199.02      3.65 o 
  13   2   7      338.56      336.94      4.76 o 
  14   2   7       27.28       27.02      2.02 o 
  15   2   7       48.51       42.35      2.64 o 
  16   2   7       43.39       38.75      2.51 o 
  17   2   7      286.49      273.58      4.63 o 
  18   2   7       21.17       21.35      2.38 o 
  19   2   7        6.04        0.03      1.92 o 
  20   2   7       54.40       50.58      3.20 o 
  21   2   7       25.73       18.90      2.88 o 
  22   2   7      112.52      107.89      4.56 o 
  23   2   7       15.61       14.22      3.00 o 
  24   2   7      142.83      149.12      4.95 o 
  25   2   7      111.94      122.14      5.73 o 
  26   2   7        2.67        5.44      3.22 o 
  27   2   7       21.38       21.23      3.86 o 
  28   2   7       13.81       17.07      4.25 o 
  29   2   7      173.61      176.60      6.09 o 
   0   3   7      322.12      300.57      6.20 o 
   1   3   7      130.34      129.73      3.26 o 
   2   3   7       13.99       15.28      2.14 o 
   3   3   7      424.76      394.77      5.33 o 
   4   3   7       95.82      106.79      3.40 o 
   5   3   7      696.29      660.63      6.86 o 
   6   3   7      302.21      295.64      5.27 o 
   7   3   7      217.56      240.52      4.92 o 
   8   3   7      178.06      167.51      4.15 o 
   9   3   7      140.88      140.87      3.97 o 
  10   3   7       68.70       59.45      3.22 o 
  11   3   7      296.01      289.64      5.19 o 
  12   3   7      149.06      152.57      3.88 o 
  13   3   7      133.12      128.35      3.76 o 
  14   3   7       25.61       26.29      3.26 o 
  15   3   7       37.53       36.11      2.85 o 
  16   3   7       47.47       50.66      3.11 o 
  17   3   7       77.45       87.65      3.67 o 
  18   3   7      130.10      123.34      4.32 o 
  19   3   7       13.38       13.20      3.13 o 
  20   3   7        1.88        4.46      3.33 o 
  21   3   7       86.69       94.90      4.63 o 
  22   3   7        4.24        8.46      3.74 o 
  23   3   7       20.48       27.47      5.00 o 
  24   3   7       44.59       43.78      5.39 o 
  25   3   7       25.19       26.16      5.61 o 
  26   3   7       11.64       17.58      8.12 o 
   1   4   7       57.21       58.68      3.29 o 
   2   4   7      114.69      127.31      4.27 o 
   3   4   7       52.53       59.81      3.53 o 
   4   4   7      210.96      202.19      5.29 o 
   5   4   7      259.19      237.03      5.65 o 
   6   4   7       16.31       12.68      2.98 o 
   7   4   7      113.00      113.71      4.79 o 
   8   4   7        6.96        4.30      2.68 o 
   9   4   7       56.71       51.46      3.71 o 
  10   4   7       67.16       67.53      3.96 o 
  11   4   7       19.06       24.37      3.19 o 
  12   4   7      112.69      116.67      4.78 o 
  13   4   7        6.32        8.14      2.97 o 
  14   4   7       55.30       60.82      5.12 o 
  15   4   7       26.44       26.36      3.99 o 
  16   4   7       62.20       58.87      4.48 o 
  17   4   7       84.61       90.68      5.11 o 
  18   4   7       57.46       58.32      5.50 o 
  19   4   7      196.18      187.29      6.57 o 
  20   4   7       97.96       98.25      6.02 o 
   0   5   7        8.55        8.42      5.37 o 
   1   5   7       22.68       30.39      4.36 o 
   2   5   7      165.61      155.99      7.74 o 
   3   5   7       26.96       21.85      4.89 o 
   4   5   7       17.05       23.97      4.88 o 
   5   5   7       90.10       77.09      6.16 o 
   6   5   7       10.97        8.18      4.46 o 
   7   5   7       41.96       45.56      4.88 o 
   8   5   7       38.65       43.28      4.88 o 
   9   5   7       91.90       87.78      5.96 o 
   0   0   8     2844.13     2964.33     29.92 o 
   2   0   8      168.42      187.98      3.26 o 
   4   0   8     1018.42     1081.11      7.98 o 
   6   0   8      911.70      961.23      7.55 o 
   8   0   8       89.72       94.57      3.01 o 
  10   0   8      453.47      430.10      7.27 o 
  12   0   8      364.36      332.96      6.30 o 
  14   0   8       29.97       26.23      3.15 o 
  16   0   8     1535.99     1369.82     17.46 o 
  18   0   8     1044.38      918.23     11.54 o 
  20   0   8      342.78      305.60      7.67 o 
  22   0   8      507.70      483.88      8.33 o 
  24   0   8       49.22       44.56      4.00 o 
  26   0   8      238.95      219.52      7.44 o 
  28   0   8       17.67       16.82      4.82 o 
  30   0   8      150.35      153.75      8.13 o 
   1   1   8      349.88      354.10      3.07 o 
   2   1   8      108.14      119.40      1.84 o 
   3   1   8      118.98      131.64      2.25 o 
   4   1   8      115.84      133.05      2.36 o 
   5   1   8      366.68      389.70      3.56 o 
   6   1   8      594.01      616.78      4.32 o 
   7   1   8      795.20      833.34      5.55 o 
   8   1   8       93.16       91.16      2.21 o 
   9   1   8      376.71      373.55      3.40 o 
  10   1   8      127.29      123.87      2.69 o 
  11   1   8      393.90      359.77      4.04 o 
  12   1   8      273.51      274.59      3.70 o 
  13   1   8       88.25       93.07      2.66 o 
  14   1   8      210.91      199.99      4.03 o 
  15   1   8      442.02      397.39      5.77 o 
  16   1   8       61.51       77.35      2.93 o 
  17   1   8      128.96      105.64      3.51 o 
  18   1   8      486.85      422.29      6.04 o 
  19   1   8      254.72      231.33      4.69 o 
  20   1   8       13.83        8.52      2.49 o 
  21   1   8       76.13       61.66      3.39 o 
  22   1   8        8.10        3.28      2.39 o 
  23   1   8      140.83      134.70      4.35 o 
  24   1   8       56.84       60.89      3.66 o 
  25   1   8       12.79       15.13      2.98 o 
  26   1   8       67.61       67.04      4.15 o 
  27   1   8       53.72       60.03      4.16 o 
  28   1   8       91.57       83.54      5.84 o 
  29   1   8       65.68       67.21      4.58 o 
  30   1   8       57.88       71.94      4.87 o 
   0   2   8       73.98       76.76      3.63 o 
   1   2   8      242.99      219.81      3.72 o 
   2   2   8      404.09      404.39      4.80 o 
   3   2   8       10.52       11.42      1.70 o 
   4   2   8      108.43      116.95      2.66 o 
   5   2   8      355.86      356.85      4.08 o 
   6   2   8       12.42       11.50      1.61 o 
   7   2   8      110.11       96.93      2.59 o 
   8   2   8       89.92       97.66      2.74 o 
   9   2   8     2160.11     2063.64     11.22 o 
  10   2   8      566.96      567.65      5.59 o 
  11   2   8       86.62       80.66      2.79 o 
  12   2   8      473.21      456.04      5.46 o 
  13   2   8      304.94      272.80      4.58 o 
  14   2   8      120.47      129.37      3.32 o 
  15   2   8      178.40      160.65      3.63 o 
  16   2   8       16.83       18.33      2.21 o 
  17   2   8       11.04        6.00      2.03 o 
  18   2   8       31.11       39.21      3.10 o 
  19   2   8       35.59       33.23      2.94 o 
  20   2   8       11.68       11.21      2.71 o 
  21   2   8        9.64        7.39      2.73 o 
  22   2   8       90.54       86.93      4.25 o 
  23   2   8       19.09       23.91      3.31 o 
  24   2   8       16.45       22.59      3.38 o 
  25   2   8       57.34       53.48      4.68 o 
  26   2   8       93.39       82.95      4.92 o 
  27   2   8       30.21       28.52      3.96 o 
  28   2   8       37.34       34.87      6.04 o 
   1   3   8      109.99      116.78      3.39 o 
   2   3   8      143.70      142.10      3.58 o 
   3   3   8      154.28      144.36      3.74 o 
   4   3   8       46.86       51.51      2.99 o 
   5   3   8      134.31      133.42      4.02 o 
   6   3   8      125.56      123.09      3.97 o 
   7   3   8      446.48      442.13      6.43 o 
   8   3   8       99.32      107.37      3.75 o 
   9   3   8      472.73      443.40      6.26 o 
  10   3   8       55.69       60.63      3.34 o 
  11   3   8        4.92        1.83      2.27 o 
  12   3   8       33.59       31.08      2.99 o 
  13   3   8       28.99       30.37      2.93 o 
  14   3   8      185.75      193.46      4.75 o 
  15   3   8      690.57      662.76      8.02 o 
  16   3   8       80.20       68.75      4.81 o 
  17   3   8       69.39       75.87      3.62 o 
  18   3   8      109.42       98.46      4.04 o 
  19   3   8       96.36       99.27      4.49 o 
  20   3   8       42.23       43.58      3.78 o 
  21   3   8      171.98      165.57      5.32 o 
  22   3   8       73.73       71.14      4.65 o 
  23   3   8       11.25       17.69      5.26 o 
  24   3   8       81.17       96.16      6.19 o 
  25   3   8        4.68       18.80      7.36 o 
   0   4   8      749.88      731.20     12.70 o 
   1   4   8       30.49       40.52      3.23 o 
   2   4   8       91.29       94.99      4.41 o 
   3   4   8       17.89       21.22      3.14 o 
   4   4   8      169.55      157.57      4.97 o 
   5   4   8      147.41      137.32      4.78 o 
   6   4   8        5.62        4.84      2.88 o 
   7   4   8       73.94       68.67      4.19 o 
   8   4   8       32.44       32.60      3.35 o 
   9   4   8        0.58        2.25      3.08 o 
  10   4   8       22.67       17.14      3.28 o 
  11   4   8       22.23       18.68      3.26 o 
  12   4   8       10.67       10.39      3.07 o 
  13   4   8       41.85       37.36      3.93 o 
  14   4   8       32.84       27.85      3.60 o 
  15   4   8       42.22       46.44      3.91 o 
  16   4   8      111.49      123.60      5.12 o 
  17   4   8      151.77      152.11      5.49 o 
  18   4   8      167.25      167.02      6.66 o 
  19   4   8       39.88       34.03      4.92 o 
   1   5   8        8.26        5.41      4.64 o 
   2   5   8        0.77       -0.22      4.82 o 
   3   5   8       40.79       34.70      5.29 o 
   4   5   8        1.71        3.63      4.41 o 
   5   5   8        5.96        7.73      4.47 o 
   6   5   8      112.14      105.03      6.14 o 
   7   5   8       23.90       22.77      4.43 o 
   2   0   9       10.37       12.12      1.57 o 
   4   0   9      629.17      628.34      6.16 o 
   6   0   9      116.08      100.05      2.98 o 
   8   0   9      285.99      270.20      4.30 o 
  10   0   9      156.26      162.87      5.33 o 
  12   0   9        6.40        2.23      2.48 o 
  14   0   9      609.59      608.16      8.92 o 
  16   0   9      396.97      412.68      7.76 o 
  18   0   9      565.93      522.24      8.93 o 
  20   0   9      832.10      764.29     11.36 o 
  22   0   9       26.61       22.01      6.61 o 
  24   0   9      166.47      149.22      6.44 o 
  26   0   9       62.41       67.84      5.68 o 
  28   0   9       77.58       76.84      7.30 o 
  30   0   9        6.75        7.41      4.73 o 
   0   1   9     1368.45     1436.18      9.99 o 
   1   1   9      761.92      747.18      4.79 o 
   2   1   9        4.86        3.90      0.94 o 
   3   1   9       94.78       97.11      1.89 o 
   4   1   9      135.80      127.71      2.31 o 
   5   1   9      839.07      788.21      5.18 o 
   6   1   9      218.72      215.17      2.82 o 
   7   1   9       13.30       10.53      1.42 o 
   8   1   9      153.80      159.17      2.88 o 
   9   1   9       17.22       16.64      1.69 o 
  10   1   9        1.34       -0.96      1.43 o 
  11   1   9     1264.46     1188.48      7.91 o 
  12   1   9      727.71      706.12      6.09 o 
  13   1   9     1076.39     1035.97      7.64 o 
  14   1   9      262.05      240.29      5.08 o 
  15   1   9      174.56      139.92      3.92 o 
  16   1   9      299.86      254.06      5.10 o 
  17   1   9      165.97      150.97      3.92 o 
  18   1   9       76.59       76.38      4.27 o 
  19   1   9       45.63       56.26      3.22 o 
  20   1   9       88.30       91.03      3.99 o 
  21   1   9       87.92       92.34      3.90 o 
  22   1   9       91.40       82.22      4.07 o 
  23   1   9       29.67       25.86      3.08 o 
  24   1   9       28.74       26.17      3.16 o 
  25   1   9       39.51       32.75      3.36 o 
  26   1   9       21.98       28.50      3.34 o 
  27   1   9       93.71       99.77      5.58 o 
  28   1   9       13.73       14.88      4.07 o 
  29   1   9       32.36       35.85      4.28 o 
   1   2   9      191.08      175.19      3.59 o 
   2   2   9      174.64      169.58      3.54 o 
   3   2   9        3.38        2.30      1.60 o 
   4   2   9      111.25      108.13      3.05 o 
   5   2   9       93.71       83.29      2.82 o 
   6   2   9       28.31       32.16      2.69 o 
   7   2   9      104.13       94.42      2.87 o 
   8   2   9      340.70      327.80      4.64 o 
   9   2   9      361.39      352.31      4.84 o 
  10   2   9      820.75      796.57      7.61 o 
  11   2   9      471.61      445.99      5.85 o 
  12   2   9      133.88      112.84      3.18 o 
  13   2   9     1142.99     1073.49      7.94 o 
  14   2   9      288.59      265.40      4.79 o 
  15   2   9      472.00      433.78      5.45 o 
  16   2   9       32.96       39.64      2.90 o 
  17   2   9       14.73       10.05      2.30 o 
  18   2   9       49.39       46.61      3.16 o 
  19   2   9       31.23       39.79      3.58 o 
  20   2   9        8.58       12.20      2.79 o 
  21   2   9        9.64       12.44      2.88 o 
  22   2   9       12.42       12.15      3.00 o 
  23   2   9       23.42       29.81      3.49 o 
  24   2   9       30.79       27.40      3.56 o 
  25   2   9       57.17       69.07      4.64 o 
  26   2   9       23.88       26.78      5.55 o 
  27   2   9       10.45       16.77      4.30 o 
   0   3   9       20.75       17.95      3.29 o 
   1   3   9       42.87       47.42      2.83 o 
   2   3   9      111.24      108.32      4.34 o 
   3   3   9       28.66       26.31      2.75 o 
   4   3   9       80.37       85.10      3.46 o 
   5   3   9      146.41      144.61      4.23 o 
   6   3   9       49.36       54.97      3.31 o 
   7   3   9      137.32      144.39      4.33 o 
   8   3   9       63.68       74.83      3.53 o 
   9   3   9       41.41       43.64      3.11 o 
  10   3   9      115.58      120.04      4.14 o 
  11   3   9      193.43      189.01      4.70 o 
  12   3   9      342.92      324.57      5.80 o 
  13   3   9      131.26      135.63      4.35 o 
  14   3   9      152.53      136.92      4.45 o 
  15   3   9      210.44      204.69      5.10 o 
  16   3   9       31.90       27.20      4.18 o 
  17   3   9       14.77       18.22      2.96 o 
  18   3   9       36.18       38.33      3.69 o 
  19   3   9       12.09       17.03      3.89 o 
  20   3   9       20.59       17.87      4.21 o 
  21   3   9       14.38       17.21      5.84 o 
  22   3   9       50.51       61.16      4.97 o 
  23   3   9       50.08       58.48      4.93 o 
  24   3   9       21.56       26.68      4.73 o 
   1   4   9       39.95       50.12      4.02 o 
   2   4   9        5.52       11.07      3.23 o 
   3   4   9        7.21        7.71      2.89 o 
   4   4   9       46.65       47.64      3.81 o 
   5   4   9      104.42      103.15      4.73 o 
   6   4   9       14.07       15.99      3.21 o 
   7   4   9       11.01        8.67      2.97 o 
   8   4   9        4.70        6.03      2.90 o 
   9   4   9        0.63        1.67      2.83 o 
  10   4   9       17.47       19.97      3.27 o 
  11   4   9        4.59        5.67      2.93 o 
  12   4   9        6.26        4.27      3.05 o 
  13   4   9        8.20       11.93      3.12 o 
  14   4   9       35.49       37.46      3.77 o 
  15   4   9      160.50      163.27      5.38 o 
  16   4   9        8.82        8.90      3.80 o 
  17   4   9       16.03       12.10      3.66 o 
  18   4   9       37.37       44.24      4.26 o 
   0   5   9       75.43       77.37     18.40 o 
   1   5   9       15.44       11.12      5.05 o 
   0   0  10      154.00      168.58      8.92 o 
   2   0  10      660.70      581.48      6.20 o 
   4   0  10     2432.56     2497.57     14.99 o 
   6   0  10     1277.04     1179.12      9.32 o 
   8   0  10     2374.15     2263.27     16.03 o 
  10   0  10      139.16      125.85      6.80 o 
  12   0  10      570.26      529.40      8.70 o 
  14   0  10     1153.43     1097.05     14.87 o 
  16   0  10     2839.64     2718.28     22.91 o 
  18   0  10       27.45       33.16      4.70 o 
  20   0  10      129.18      132.74      6.88 o 
  22   0  10      152.96      147.23      7.47 o 
  24   0  10        7.76        9.80      4.17 o 
  26   0  10        8.43        9.64      4.39 o 
  28   0  10       75.04       69.56      8.07 o 
   1   1  10      520.07      528.46      4.22 o 
   2   1  10      342.91      337.02      3.68 o 
   3   1  10      370.77      374.38      3.86 o 
   4   1  10        1.70        2.12      1.09 o 
   5   1  10      150.30      136.53      2.60 o 
   6   1  10      113.21      127.56      2.84 o 
   7   1  10      116.36      118.62      3.19 o 
   8   1  10     1619.58     1535.27      8.66 o 
   9   1  10      482.98      432.67      4.81 o 
  10   1  10      357.74      335.77      4.36 o 
  11   1  10     1326.70     1238.63      8.85 o 
  12   1  10       80.77       90.51      3.06 o 
  13   1  10      227.76      206.60      3.97 o 
  14   1  10      378.27      367.42      5.30 o 
  15   1  10       22.16       33.35      3.50 o 
  16   1  10       85.20       79.99      3.58 o 
  17   1  10      402.08      398.69      6.21 o 
  18   1  10      187.92      188.32      4.50 o 
  19   1  10      125.60      118.52      4.27 o 
  20   1  10       42.83       43.44      3.37 o 
  21   1  10       35.79       38.57      3.22 o 
  22   1  10       20.57       17.58      2.91 o 
  23   1  10       46.20       51.32      3.57 o 
  24   1  10        1.29        2.03      2.70 o 
  25   1  10       78.69       86.58      4.47 o 
  26   1  10       26.13       23.68      3.37 o 
  27   1  10       56.05       58.46      4.32 o 
  28   1  10       32.48       28.21      4.66 o 
   0   2  10       50.46       45.97      3.55 o 
   1   2  10        7.72        2.99      1.63 o 
   2   2  10      130.10      131.62      3.34 o 
   3   2  10       26.66       23.59      2.11 o 
   4   2  10       28.53       36.71      2.55 o 
   5   2  10      556.67      541.19      6.49 o 
   6   2  10       46.24       46.52      2.66 o 
   7   2  10       39.00       42.70      2.80 o 
   8   2  10       45.21       47.14      2.90 o 
   9   2  10       32.59       31.32      2.71 o 
  10   2  10      562.39      552.55      7.07 o 
  11   2  10      818.24      759.01      7.29 o 
  12   2  10      207.60      203.45      4.22 o 
  13   2  10       51.24       46.23      2.87 o 
  14   2  10      115.04      110.37      3.81 o 
  15   2  10       69.01       72.48      3.66 o 
  16   2  10       35.31       28.01      2.64 o 
  17   2  10       35.29       40.37      3.42 o 
  18   2  10        7.85        5.26      2.78 o 
  19   2  10      205.63      178.01      5.27 o 
  20   2  10      111.05      116.87      4.94 o 
  21   2  10       17.25       15.77      3.32 o 
  22   2  10      113.71      115.79      5.13 o 
  23   2  10       74.59       89.64      4.92 o 
  24   2  10      125.83      158.25      5.73 o 
  25   2  10      161.56      185.86      6.43 o 
  26   2  10        7.42       15.22      4.63 o 
   1   3  10      118.72      114.09      3.67 o 
   2   3  10       28.22       30.68      2.90 o 
   3   3  10       53.67       61.09      3.41 o 
   4   3  10       44.35       41.82      3.17 o 
   5   3  10       62.94       66.63      3.56 o 
   6   3  10       25.30       23.93      3.33 o 
   7   3  10       36.74       40.63      3.03 o 
   8   3  10      134.05      129.29      4.15 o 
   9   3  10       48.18       49.78      3.31 o 
  10   3  10      127.85      127.83      4.52 o 
  11   3  10       60.58       64.96      3.65 o 
  12   3  10        3.17        5.71      2.59 o 
  13   3  10       73.19       72.09      4.39 o 
  14   3  10       64.58       61.82      4.16 o 
  15   3  10       97.19       98.69      4.41 o 
  16   3  10       22.13       23.57      3.38 o 
  17   3  10      217.64      238.36      5.97 o 
  18   3  10      188.58      192.92      5.63 o 
  19   3  10        3.73        7.90      3.42 o 
  20   3  10       24.48       26.35      4.17 o 
  21   3  10       84.95       89.86      7.73 o 
  22   3  10       12.04       20.88      6.37 o 
  23   3  10       30.33       55.85      6.27 o 
   0   4  10       59.15       62.66      6.92 o 
   1   4  10       67.64       66.41      4.95 o 
   2   4  10        8.44        6.14      3.28 o 
   3   4  10       28.29       31.21      3.87 o 
   4   4  10        5.42        4.60      3.21 o 
   5   4  10       26.64       19.95      3.65 o 
   6   4  10      104.33      120.18      4.94 o 
   7   4  10       34.83       39.32      3.57 o 
   8   4  10        9.72       13.93      3.12 o 
   9   4  10       17.57       12.43      3.12 o 
  10   4  10        6.37        1.19      2.91 o 
  11   4  10        0.70        3.77      3.05 o 
  12   4  10       14.20       13.83      3.52 o 
  13   4  10       64.26       49.65      4.36 o 
  14   4  10       21.97       22.96      3.50 o 
  15   4  10       41.00       47.39      4.08 o 
  16   4  10       44.66       55.50      4.41 o 
   2   0  11      228.98      256.64      4.56 o 
   4   0  11     2062.47     1969.73     13.22 o 
   6   0  11     3734.20     3512.54     19.87 o 
   8   0  11     1103.49     1082.77     11.51 o 
  10   0  11      302.66      298.88      7.33 o 
  12   0  11      341.24      357.43      7.12 o 
  14   0  11       18.60       22.50      4.16 o 
  16   0  11      462.55      443.18      9.99 o 
  18   0  11      224.66      237.56      8.10 o 
  20   0  11      179.35      199.54      7.90 o 
  22   0  11       41.09       34.53      8.21 o 
  24   0  11      130.02      137.85      6.95 o 
  26   0  11       58.04       46.58      8.97 o 
  28   0  11       88.45      108.91      7.00 o 
   0   1  11      315.77      280.51      5.35 o 
   1   1  11      159.59      180.64      3.24 o 
   2   1  11       27.63       28.48      1.80 o 
   3   1  11      471.05      419.57      4.87 o 
   4   1  11      509.65      448.89      4.47 o 
   5   1  11      277.94      276.29      3.80 o 
   6   1  11      521.91      510.55      4.94 o 
   7   1  11      664.47      622.15      5.43 o 
   8   1  11      167.52      160.75      3.31 o 
   9   1  11      457.51      413.27      4.80 o 
  10   1  11      142.83      145.07      3.47 o 
  11   1  11      207.11      202.72      3.98 o 
  12   1  11      495.24      437.18      6.19 o 
  13   1  11       70.44       80.55      3.12 o 
  14   1  11       84.18       82.14      3.31 o 
  15   1  11       59.10       60.74      3.48 o 
  16   1  11       72.36       63.01      3.43 o 
  17   1  11      283.72      279.23      5.51 o 
  18   1  11      685.84      668.97      8.22 o 
  19   1  11      467.03      450.06      7.42 o 
  20   1  11      184.16      193.74      5.07 o 
  21   1  11      131.98      137.77      4.48 o 
  22   1  11        0.29        1.86      3.58 o 
  23   1  11        8.44        8.25      2.94 o 
  24   1  11      184.00      168.15      5.01 o 
  25   1  11       50.08       49.74      4.40 o 
  26   1  11       15.09       26.13      3.96 o 
  27   1  11       39.89       47.60      6.16 o 
   1   2  11       44.95       43.65      2.50 o 
   2   2  11       75.46       69.12      2.84 o 
   3   2  11      327.52      325.88      5.29 o 
   4   2  11      206.14      191.21      4.34 o 
   5   2  11      213.53      174.33      4.23 o 
   6   2  11        0.67        0.48      1.88 o 
   7   2  11       64.89       61.14      3.21 o 
   8   2  11       12.07       16.81      2.46 o 
   9   2  11      191.65      173.34      4.78 o 
  10   2  11       20.74       22.84      2.67 o 
  11   2  11       23.93       18.46      2.70 o 
  12   2  11      103.68       93.12      3.97 o 
  13   2  11      363.76      362.96      6.68 o 
  14   2  11      312.15      287.04      6.13 o 
  15   2  11       66.89       73.33      5.13 o 
  16   2  11        4.56        7.28      2.62 o 
  17   2  11       71.16       79.28      4.24 o 
  18   2  11       10.24       15.05      3.12 o 
  19   2  11      193.58      196.18      5.58 o 
  20   2  11       90.31       92.09      4.80 o 
  21   2  11      155.92      165.44      5.49 o 
  22   2  11       42.17       55.29      4.82 o 
  23   2  11       31.46       25.19      3.75 o 
  24   2  11       66.96       64.71      4.64 o 
  25   2  11        8.00       24.37      3.94 o 
   0   3  11       35.17       46.26      4.97 o 
   1   3  11        8.40        8.95      2.49 o 
   2   3  11      206.70      186.77      4.76 o 
   3   3  11       62.70       62.15      3.73 o 
   4   3  11      147.35      136.59      4.40 o 
   5   3  11       52.53       56.10      4.57 o 
   6   3  11        7.90        5.62      2.68 o 
   7   3  11       47.46       53.45      3.59 o 
   8   3  11       21.75       21.46      3.08 o 
   9   3  11      199.38      195.76      5.13 o 
  10   3  11      156.44      141.12      4.73 o 
  11   3  11       46.02       44.91      3.41 o 
  12   3  11       10.08        4.86      2.66 o 
  13   3  11        0.92        1.19      2.67 o 
  14   3  11       18.57       19.94      3.31 o 
  15   3  11        9.04        7.36      3.02 o 
  16   3  11       60.33       51.63      4.04 o 
  17   3  11       21.33       25.83      3.60 o 
  18   3  11       13.38       22.80      3.78 o 
  19   3  11        0.86        0.71      3.50 o 
  20   3  11       49.25       54.66      6.71 o 
  21   3  11       91.96      130.35      7.11 o 
   1   4  11       16.38       13.89      4.77 o 
   2   4  11       42.87       43.74      4.66 o 
   3   4  11       31.12       29.19      4.35 o 
   4   4  11       37.59       44.59      4.06 o 
   5   4  11       75.52       74.44      4.65 o 
   6   4  11       31.89       36.83      3.81 o 
   7   4  11      228.73      237.24      6.04 o 
   8   4  11       10.57       21.20      3.56 o 
   9   4  11       23.56       22.95      4.00 o 
  10   4  11        4.14        5.25      3.04 o 
  11   4  11        3.30        4.98      3.08 o 
  12   4  11       12.05        9.98      3.30 o 
  13   4  11        3.97        9.60      3.43 o 
  14   4  11       42.43       48.79      4.41 o 
   0   0  12     1070.75     1056.62     14.30 o 
   2   0  12      129.50      110.74      4.34 o 
   4   0  12     1408.38     1385.64     11.00 o 
   6   0  12      489.11      481.78      7.70 o 
   8   0  12       89.24       96.19      4.90 o 
  10   0  12      761.41      703.05     13.75 o 
  12   0  12      417.43      395.62     10.91 o 
  14   0  12       81.88       64.28      5.42 o 
  16   0  12      121.23      121.54      6.68 o 
  18   0  12        5.43       10.47      4.36 o 
  20   0  12      174.77      166.39      7.64 o 
  22   0  12       22.64       27.67      5.65 o 
  24   0  12       11.65       13.28      4.39 o 
  26   0  12      209.80      236.54      9.43 o 
   1   1  12      402.54      372.57      4.44 o 
   2   1  12      280.34      294.64      4.07 o 
   3   1  12     1255.23     1223.74      8.14 o 
   4   1  12      330.68      298.57      4.72 o 
   5   1  12      102.98       98.33      2.78 o 
   6   1  12      177.22      166.01      3.26 o 
   7   1  12      103.31       95.82      2.92 o 
   8   1  12      162.46      150.74      3.51 o 
   9   1  12      155.12      137.19      3.47 o 
  10   1  12       79.15       75.41      3.00 o 
  11   1  12      335.70      325.44      4.93 o 
  12   1  12      156.43      145.67      3.75 o 
  13   1  12      116.33      122.93      3.59 o 
  14   1  12       22.20       20.22      2.53 o 
  15   1  12       12.61       11.03      2.33 o 
  16   1  12        9.32        8.64      2.27 o 
  17   1  12        7.46        5.61      2.17 o 
  18   1  12        8.87        5.10      2.36 o 
  19   1  12      146.40      139.23      5.41 o 
  20   1  12       27.88       34.64      3.45 o 
  21   1  12       11.01       15.00      3.09 o 
  22   1  12       12.01       19.02      3.59 o 
  23   1  12       92.48       89.84      5.01 o 
  24   1  12       15.21       24.06      3.85 o 
  25   1  12      257.96      274.79      7.02 o 
  26   1  12      146.59      178.39      6.13 o 
   0   2  12      737.21      711.04     10.20 o 
   1   2  12     1180.75     1097.28      9.73 o 
   2   2  12      252.10      239.58      4.87 o 
   3   2  12      254.26      249.93      4.94 o 
   4   2  12       14.77        9.38      2.21 o 
   5   2  12       44.37       48.59      2.89 o 
   6   2  12       21.77       28.87      2.77 o 
   7   2  12        9.49        6.89      2.34 o 
   8   2  12       26.25       26.72      2.87 o 
   9   2  12       53.60       50.04      3.52 o 
  10   2  12       45.13       46.31      3.28 o 
  11   2  12      124.03      129.85      4.66 o 
  12   2  12       39.16       38.99      3.46 o 
  13   2  12        0.64       -0.71      2.55 o 
  14   2  12        6.86        6.61      2.64 o 
  15   2  12       49.14       51.37      3.79 o 
  16   2  12       60.28       64.93      4.14 o 
  17   2  12       23.44       26.40      3.81 o 
  18   2  12       47.93       45.64      4.33 o 
  19   2  12       40.39       44.50      4.33 o 
  20   2  12      110.31      110.03      5.73 o 
  21   2  12      142.11      150.85      6.33 o 
  22   2  12      135.09      146.36      5.99 o 
  23   2  12      363.37      390.15      8.86 o 
  24   2  12       22.30       32.40      6.95 o 
   1   3  12       76.04       70.09      4.16 o 
   2   3  12      184.32      159.07      4.66 o 
   3   3  12       63.54       68.53      3.97 o 
   4   3  12       50.88       53.50      3.78 o 
   5   3  12      195.87      180.33      5.26 o 
   6   3  12       32.37       33.06      3.31 o 
   7   3  12        3.80        3.50      2.97 o 
   8   3  12        4.02       -0.50      3.42 o 
   9   3  12      118.20      129.17      4.83 o 
  10   3  12       83.70       96.27      4.52 o 
  11   3  12       31.39       37.07      3.60 o 
  12   3  12        1.99        3.29      2.92 o 
  13   3  12       13.09        9.44      3.35 o 
  14   3  12       12.08        9.34      3.41 o 
  15   3  12       13.92       21.95      3.61 o 
  16   3  12        3.78        5.49      4.39 o 
  17   3  12       84.83       95.27      7.38 o 
  18   3  12        2.47        2.84      3.33 o 
  19   3  12       87.27       84.02      6.44 o 
  20   3  12       35.35       41.62      4.80 o 
   0   4  12        5.51        4.06      5.51 o 
   1   4  12       13.26       17.17      4.24 o 
   2   4  12       19.49       18.39      4.29 o 
   3   4  12       33.23       28.13      4.26 o 
   4   4  12       10.98        9.88      3.92 o 
   5   4  12       12.29        8.19      4.11 o 
   6   4  12        8.49       10.59      3.34 o 
   7   4  12       68.81       70.83      4.53 o 
   8   4  12       40.84       36.48      3.97 o 
   9   4  12       56.48       58.72      4.40 o 
  10   4  12       11.89       15.45      3.74 o 
  11   4  12        7.20        5.13      3.52 o 
  12   4  12       93.37       94.20      6.54 o 
   2   0  13       78.44       74.32      3.35 o 
   4   0  13      115.55      103.67      4.43 o 
   6   0  13      696.74      662.16     10.80 o 
   8   0  13      189.09      170.08     10.77 o 
  10   0  13      343.98      333.46      8.73 o 
  12   0  13        8.38        5.49      3.53 o 
  14   0  13      100.44       96.36      6.24 o 
  16   0  13      231.16      215.50      7.97 o 
  18   0  13       59.28       60.92      5.97 o 
  20   0  13      147.44      140.36      7.83 o 
  22   0  13       81.53       82.24      8.24 o 
  24   0  13      209.70      208.92      9.65 o 
   0   1  13      343.86      384.31      6.64 o 
   1   1  13      168.07      144.90      3.24 o 
   2   1  13      550.24      496.95      5.38 o 
   3   1  13      596.97      554.10      5.96 o 
   4   1  13      716.00      656.96      6.21 o 
   5   1  13       90.44       79.87      2.87 o 
   6   1  13       67.12       71.98      2.79 o 
   7   1  13      190.08      176.85      4.31 o 
   8   1  13       53.34       63.52      3.03 o 
   9   1  13        0.38        1.01      1.80 o 
  10   1  13       63.92       69.48      3.14 o 
  11   1  13       71.48       65.64      3.04 o 
  12   1  13       35.37       27.13      2.56 o 
  13   1  13      135.98      129.80      4.17 o 
  14   1  13       16.19       20.79      2.74 o 
  15   1  13       66.97       71.00      4.46 o 
  16   1  13       39.30       44.38      3.34 o 
  17   1  13      154.58      154.35      5.03 o 
  18   1  13        5.60        3.19      3.21 o 
  19   1  13       28.43       32.14      3.90 o 
  20   1  13       26.02       27.28      3.72 o 
  21   1  13       40.68       52.92      5.85 o 
  22   1  13       15.56       17.06      3.69 o 
  23   1  13      142.47      159.81      5.96 o 
  24   1  13      120.45      134.41      5.68 o 
  25   1  13      123.13      145.45      5.79 o 
   1   2  13      713.17      677.44      8.02 o 
   2   2  13      444.64      452.23      6.56 o 
   3   2  13      136.41      134.69      4.19 o 
   4   2  13       15.68        8.18      2.28 o 
   5   2  13      134.78      127.36      4.18 o 
   6   2  13       17.48       14.82      2.64 o 
   7   2  13      196.35      185.86      4.75 o 
   8   2  13       43.82       33.79      4.88 o 
   9   2  13       19.23       17.45      2.96 o 
  10   2  13       33.74       42.43      3.51 o 
  11   2  13       22.08       21.19      3.17 o 
  12   2  13       33.39       35.67      3.58 o 
  13   2  13       47.82       48.65      3.83 o 
  14   2  13       79.66       83.68      4.50 o 
  15   2  13       96.58      110.09      4.89 o 
  16   2  13       51.64       39.13      3.77 o 
  17   2  13       65.62       61.19      4.62 o 
  18   2  13      118.23      134.92      5.62 o 
  19   2  13       73.49       68.70      6.29 o 
  20   2  13       60.00       56.92      4.72 o 
  21   2  13      184.73      200.93     10.28 o 
  22   2  13      155.50      175.28      8.36 o 
   0   3  13      188.06      183.72      8.02 o 
   1   3  13      238.42      233.81      6.04 o 
   2   3  13      119.12      117.01      4.98 o 
   3   3  13      186.00      191.92      7.46 o 
   4   3  13       66.01       74.16      4.29 o 
   5   3  13      148.14      162.06      4.97 o 
   6   3  13       63.48       84.98      4.32 o 
   7   3  13       92.34       95.63      5.48 o 
   8   3  13       32.32       35.18      3.56 o 
   9   3  13        3.26        4.92      2.94 o 
  10   3  13       17.91       18.49      3.27 o 
  11   3  13       96.28       92.35      5.40 o 
  12   3  13       65.40       55.66      4.47 o 
  13   3  13       31.47       24.57      4.20 o 
  14   3  13       22.44       30.43      3.88 o 
  15   3  13      124.75      127.33      5.58 o 
  16   3  13       20.04       27.75      3.97 o 
  17   3  13       12.63       20.17      3.78 o 
  18   3  13        4.00       11.14      3.54 o 
   1   4  13       49.65       51.92      4.83 o 
   2   4  13       22.36       19.62      4.12 o 
   3   4  13      126.24      122.89      7.47 o 
   4   4  13       18.87       16.72      3.95 o 
   5   4  13        9.94       15.40      3.77 o 
   6   4  13       79.21       79.70      5.12 o 
   7   4  13       38.50       43.01      4.54 o 
   8   4  13      153.49      159.49      5.82 o 
   0   0  14       69.86       63.46      6.53 o 
   2   0  14      411.63      405.34      8.60 o 
   4   0  14       38.57       35.97      4.93 o 
   6   0  14      802.55      688.70     11.41 o 
   8   0  14      319.40      266.00      8.16 o 
  10   0  14      195.08      181.74      7.41 o 
  12   0  14       16.89       30.03      7.84 o 
  14   0  14       29.84       24.75      4.74 o 
  16   0  14       40.32       53.48      5.78 o 
  18   0  14      467.73      460.45     11.46 o 
  20   0  14       16.63       14.52      5.74 o 
  22   0  14       30.74       31.04      4.98 o 
  24   0  14       79.36       95.49     10.38 o 
   1   1  14        2.03       -0.24      1.68 o 
   2   1  14        5.35        2.69      1.84 o 
   3   1  14       34.27       40.48      3.11 o 
   4   1  14       17.30       21.47      2.28 o 
   5   1  14       47.28       48.17      2.76 o 
   6   1  14       12.35       10.09      2.39 o 
   7   1  14       55.32       52.55      3.43 o 
   8   1  14      162.97      142.76      4.17 o 
   9   1  14       64.13       66.00      3.45 o 
  10   1  14       18.60       19.14      2.60 o 
  11   1  14       51.96       51.38      3.31 o 
  12   1  14       24.01       21.68      3.04 o 
  13   1  14       43.48       45.87      3.46 o 
  14   1  14       55.56       47.75      4.30 o 
  15   1  14       15.92       13.59      3.06 o 
  16   1  14      169.95      165.19      5.72 o 
  17   1  14       28.41       33.15      3.91 o 
  18   1  14       13.37       17.20      3.60 o 
  19   1  14       58.71       74.95      4.65 o 
  20   1  14       48.96       54.11      4.38 o 
  21   1  14      107.19      121.03      5.43 o 
  22   1  14      117.62      119.36      5.47 o 
  23   1  14       19.59       27.50      5.47 o 
   0   2  14      488.53      477.21     11.46 o 
   1   2  14       17.62       21.01      3.08 o 
   2   2  14      193.58      188.90      5.28 o 
   3   2  14      238.91      221.46      4.83 o 
   4   2  14       16.99       18.76      2.77 o 
   5   2  14       24.78       26.89      2.97 o 
   6   2  14       39.49       40.41      3.46 o 
   7   2  14       17.02       15.25      2.51 o 
   8   2  14      229.30      244.06      6.52 o 
   9   2  14       41.13       43.78      3.64 o 
  10   2  14       40.57       42.66      4.59 o 
  11   2  14       15.60       16.13      3.24 o 
  12   2  14       62.03       57.78      4.17 o 
  13   2  14       70.19       62.98      4.35 o 
  14   2  14       25.88       25.67      3.40 o 
  15   2  14       43.82       39.59      3.93 o 
  16   2  14       11.72        7.12      4.41 o 
  17   2  14        8.93       10.88      3.59 o 
  18   2  14       23.57       33.02      5.22 o 
  19   2  14      116.05      125.10      5.74 o 
  20   2  14      101.20      111.37      5.53 o 
   1   3  14      140.70      137.82      5.55 o 
   2   3  14       73.86       69.90      4.84 o 
   3   3  14      166.40      160.42      5.92 o 
   4   3  14      109.64      115.16      5.30 o 
   5   3  14      369.04      357.14      7.44 o 
   6   3  14       17.56       24.57      3.40 o 
   7   3  14       25.83       23.90      4.15 o 
   8   3  14        1.80        6.90      3.09 o 
   9   3  14       88.65       94.04      4.72 o 
  10   3  14       33.45       35.87      5.69 o 
  11   3  14       91.38       92.19      5.11 o 
  12   3  14       14.83       15.78      3.60 o 
  13   3  14       10.73        8.30      3.48 o 
  14   3  14       16.65       20.31      3.68 o 
  15   3  14       23.57       30.74      6.84 o 
   2   0  15       60.91       58.28      7.46 o 
   4   0  15      138.24      145.08      7.57 o 
   6   0  15      205.47      186.09      6.38 o 
   8   0  15       40.92       45.74      5.36 o 
  10   0  15       66.02       55.65      5.74 o 
  12   0  15       39.12       39.30      5.15 o 
  14   0  15      220.30      222.31      8.83 o 
  16   0  15       84.30      111.07      7.41 o 
  18   0  15       10.61       13.53      5.31 o 
  20   0  15       81.89       83.42      9.74 o 
  22   0  15       44.18       49.26      9.57 o 
   0   1  15      141.49      131.79      5.61 o 
   1   1  15       96.35      110.66      4.07 o 
   2   1  15       64.72       78.15      3.62 o 
   3   1  15       79.69       86.42      3.48 o 
   4   1  15       35.73       35.89      2.94 o 
   5   1  15       27.21       29.43      3.06 o 
   6   1  15       93.16       98.96      4.24 o 
   7   1  15       14.61       14.54      2.84 o 
   8   1  15       37.32       30.62      3.15 o 
   9   1  15      200.15      199.45      5.32 o 
  10   1  15       95.27       89.42      4.79 o 
  11   1  15       42.89       35.03      3.43 o 
  12   1  15      110.88      113.70      4.85 o 
  13   1  15      112.62      120.64      5.72 o 
  14   1  15       25.02       23.92      3.56 o 
  15   1  15       12.83       14.45      3.44 o 
  16   1  15       28.29       39.64      6.25 o 
  17   1  15      155.53      154.50      6.38 o 
  18   1  15      127.06      143.19      5.84 o 
  19   1  15        2.77       11.25      6.23 o 
  20   1  15       70.83       76.55      6.15 o 
  21   1  15       21.50       27.79      5.57 o 
   1   2  15       43.76       45.60      3.72 o 
   2   2  15        2.14        0.55      2.68 o 
   3   2  15       34.82       27.58      3.33 o 
   4   2  15       24.82       25.27      2.97 o 
   5   2  15       35.57       37.67      3.34 o 
   6   2  15        6.51       13.86      3.04 o 
   7   2  15       38.76       35.34      3.61 o 
   8   2  15        3.34        8.52      3.15 o 
   9   2  15       35.41       33.50      3.75 o 
  10   2  15      115.72      123.33      5.21 o 
  11   2  15      179.18      172.54      5.62 o 
  12   2  15       20.96       24.09      3.61 o 
  13   2  15       99.40      107.17      5.25 o 
  14   2  15      252.30      264.87      6.68 o 
  15   2  15       43.04       45.09      4.09 o 
  16   2  15       26.02       28.08      4.75 o 
  17   2  15        1.15       11.49      3.60 o 
  18   2  15       52.88       63.43      6.96 o 
   0   3  15       20.73       19.06      5.22 o 
   1   3  15       44.44       45.29      4.50 o 
   2   3  15       20.41       19.90      5.07 o 
   3   3  15       52.24       49.22      4.58 o 
   4   3  15       65.08       65.56      4.66 o 
   5   3  15       11.02        9.92      3.62 o 
   6   3  15       11.78        8.10      3.50 o 
   7   3  15       26.31       24.00      3.92 o 
   8   3  15       19.78       27.18      5.50 o 
   9   3  15       80.15       85.57      5.03 o 
  10   3  15        6.09       13.56      3.50 o 
  11   3  15      155.87      163.49      6.09 o 
  12   3  15        9.14       14.15      3.58 o 
   0   0  16      170.55      185.47     14.64 o 
   2   0  16      188.09      198.65     10.64 o 
   4   0  16       20.34       24.26      8.78 o 
   6   0  16      153.25      138.36      8.34 o 
   8   0  16        0.99        5.39      5.30 o 
  10   0  16      147.94      143.91      7.58 o 
  12   0  16       35.64       31.36      5.29 o 
  14   0  16      294.16      296.98      9.83 o 
  16   0  16        3.52       11.49      5.14 o 
  18   0  16      152.71      158.86     11.97 o 
  20   0  16      182.21      196.52      7.70 o 
   1   1  16       18.20       24.68      2.77 o 
   2   1  16       14.36       14.29      2.93 o 
   3   1  16       63.08       69.98      4.58 o 
   4   1  16       45.21       36.64      3.31 o 
   5   1  16       34.42       28.25      4.28 o 
   6   1  16       78.60       76.43      5.60 o 
   7   1  16       51.86       55.31      4.20 o 
   8   1  16       27.83       20.49      3.50 o 
   9   1  16       74.54       70.72      4.73 o 
  10   1  16      111.87      112.06      5.42 o 
  11   1  16      117.59      127.65      5.65 o 
  12   1  16       10.66       13.89      4.18 o 
  13   1  16       63.60       68.74      5.25 o 
  14   1  16       76.88       92.55      6.31 o 
  15   1  16       28.87       27.25      4.96 o 
  16   1  16       10.28       14.85      4.55 o 
  17   1  16       25.71       31.59      6.74 o 
  18   1  16       17.99       21.63      6.87 o 
  19   1  16       10.52       26.25      4.36 o 
   0   2  16       10.15        1.64      4.09 o 
   1   2  16       15.78       14.36      3.16 o 
   2   2  16       16.79       11.13      3.29 o 
   3   2  16       56.86       61.44      4.29 o 
   4   2  16       75.00       87.09      6.15 o 
   5   2  16       96.85       98.72      5.83 o 
   6   2  16       12.06       14.49      3.30 o 
   7   2  16       11.57       16.36      3.39 o 
   8   2  16       70.89       79.51      4.70 o 
   9   2  16      110.91      124.28      5.36 o 
  10   2  16       23.21       23.87      3.63 o 
  11   2  16       15.38       13.54      3.48 o 
  12   2  16      228.30      243.89      6.56 o 
  13   2  16       43.60       61.30      4.56 o 
  14   2  16        7.00       13.56      3.23 o 
  15   2  16        2.45        8.12      4.47 o 
  16   2  16        7.89       18.43      4.12 o 
   1   3  16       15.58        8.04      3.97 o 
   2   3  16       54.88       55.07      4.61 o 
   3   3  16       16.66        7.09      3.53 o 
   4   3  16       31.30       40.54      4.31 o 
   5   3  16        7.98       12.90      4.55 o 
   6   3  16       96.16       95.94      5.77 o 
   7   3  16       18.06       24.83      4.32 o 
   8   3  16       67.69       72.16      5.34 o 
   2   0  17       18.36       16.14      5.22 o 
   4   0  17       45.11       56.41      5.78 o 
   6   0  17       35.94       38.11      6.79 o 
   8   0  17       64.04       48.58      7.18 o 
  10   0  17       87.95       86.82     10.46 o 
  12   0  17        4.11        2.68      4.78 o 
  14   0  17       48.85       60.02      7.49 o 
  16   0  17      178.94      194.70     10.28 o 
   0   1  17      157.52      161.75      7.59 o 
   1   1  17        3.43        1.91      3.16 o 
   2   1  17      115.21      122.30      5.46 o 
   3   1  17       11.05       11.09      3.78 o 
   4   1  17       28.53       26.17      4.26 o 
   5   1  17       60.97       73.34      4.64 o 
   6   1  17       54.42       61.84      4.58 o 
   7   1  17       10.22        6.90      4.54 o 
   8   1  17       62.27       61.08      4.65 o 
   9   1  17       26.92       23.39      3.90 o 
  10   1  17      131.89      156.36      6.03 o 
  11   1  17       97.83      115.21      6.39 o 
  12   1  17        1.63       -2.99      4.22 o 
  13   1  17       42.44       34.24      5.13 o 
  14   1  17       83.22       79.02      6.11 o 
  15   1  17       57.99       65.50      7.23 o 
  16   1  17        4.71       10.91      4.18 o 
   1   2  17       21.07       25.02      3.64 o 
   2   2  17        2.16        1.64      3.17 o 
   3   2  17       12.82        8.76      3.82 o 
   4   2  17       18.85       16.32      3.84 o 
   5   2  17        4.12        2.91      3.51 o 
   6   2  17      103.71      119.82      6.14 o 
   7   2  17        4.86       10.74      3.88 o 
   8   2  17      296.15      299.75      7.78 o 
   9   2  17       20.74       15.16      3.64 o 
  10   2  17        3.89        3.67      3.36 o 
  11   2  17       91.14       94.45      6.69 o 
  12   2  17       17.98       17.15      4.04 o 
   0   0  18      278.13      285.95     23.74 o 
   2   0  18      458.74      524.65     12.29 o 
   4   0  18      318.39      370.41     12.42 o 
   6   0  18       38.65       56.85      7.61 o 
   8   0  18       38.35       39.55      8.49 o 
  10   0  18       25.81       35.87      6.56 o 
  12   0  18      130.10      124.16      9.32 o 
  14   0  18       36.11       47.87     11.50 o 
   1   1  18       67.65       76.51      6.87 o 
   2   1  18       15.67       22.44      5.55 o 
   3   1  18        9.46       12.36      5.28 o 
   4   1  18       65.70       89.57      7.29 o 
   5   1  18      130.54      137.16      7.41 o 
   6   1  18       61.52       62.94      6.19 o 
   7   1  18        5.08       11.90      4.25 o 
   8   1  18       60.11       59.46      5.45 o 
   9   1  18       46.34       56.95      5.15 o 
  10   1  18        8.15        4.55      4.48 o 
  11   1  18        0.16       -4.15      4.80 o 
  12   1  18       14.93       15.80      6.64 o 
   0   2  18       93.16       88.25      7.12 o 
   1   2  18       88.02       91.37      7.02 o 
   2   2  18       80.78       85.41      5.39 o 
   3   2  18       18.37       15.56      3.94 o 
   4   2  18       82.60       96.32      5.69 o 
   5   2  18      142.71      138.88      6.28 o 
   6   2  18       23.12       22.39      4.16 o 
   7   2  18      172.24      196.04      7.38 o 
   2   0  19      122.25      147.85     11.02 o 
   4   0  19       27.53       33.35      7.20 o 
   6   0  19       49.12       57.72     10.53 o 
   8   0  19       85.86      105.50     15.38 o 
   0   1  19      321.77      327.43     21.51 o 
   1   1  19       66.16       84.98      8.54 o 
   2   1  19        4.95        9.34      6.38 o 
   3   1  19       48.13       68.61     14.05 o 
   4   1  19       53.49       56.09      6.90 o 
   5   1  19      125.15      150.16     10.61 o 
   6   1  19       47.52       46.22      7.95 o 
   7   1  19       28.29       16.81      7.51 o 
                                                 
